# Supplementary material for: AI-Driven Dental Procedure Coding: A Multi-Model Framework for CDT Extraction from Clinical Text
Source: Dent J (Basel). 2026 Jun 2;14(6):339. doi: 10.3390/dj14060339 (PMC13297792; doi:10.3390/dj14060339)
Supplement: Supplementary file 1 [file dentistry-14-00339-s001.zip]

Archive with 1 entries (1 files):
- dentistry-4057574-supplementary.csv
