# Supplementary material for: AI-Driven Dental Procedure Coding: A Multi-Model Framework for CDT Extraction from Clinical Text
Source: Dent J (Basel). 2026 Jun 2;14(6):339. doi: 10.3390/dj14060339 (PMC13297792; doi:10.3390/dj14060339)
Supplement: Supplementary file 1 [file dentistry-14-00339-s001.zip › dentistry-4057574-supplementary.csv]

note_id	encounter_date	patient_sex	patient_age	risk_factors	allergies	note_text	gold_annotations	suggested_procedures
DENT-00001	2025/1/21	female	43	['non-smoker']	penicillin	Date: 2025-01-21 Patient: Morgan Smith, 43-year-old female. Chief Complaint: spontaneous tooth pain at night. History: Risk factors include non-smoker. Allergies: penicillin. Subjective: Reports spontaneous tooth pain at night for 11 weeks. Objective: Exam shows calculus deposits on lower anteriors. Radiographs reviewed. Assessment: K02.9 Dental caries, unspecified. SNODENT (seeded concepts): SND…	[{'mention': 'mesial caries on tooth #14 (upper right)', 'icd10': {'code': 'K02.9', 'term': 'Dental caries, unspecified'}, 'snodent': {'code': 'SND-CAR-001', 'term': 'Dental caries on smooth surface'}, 'tooth_number': 14}]	[{'code': 'CDT-D2140', 'term': 'Amalgam restoration, 1 surface posterior', 'entity': 'restoration'}]
DENT-00002	2023/3/17	male	32	['poor oral hygiene', 'xerostomia', 'pregnant (2nd trimester)']	amoxicillin	Date: 2023-03-17 Patient: Hayden Rodriguez, 32-year-old male. Chief Complaint: bad breath reported by spouse. History: Risk factors include poor oral hygiene, xerostomia, pregnant (2nd trimester). Allergies: amoxicillin. Subjective: Reports bad breath reported by spouse for 2 weeks. Objective: Exam shows generalized plaque accumulation. Radiographs reviewed. Assessment: K04.0 Pulpitis. SNODENT (s…	[{'mention': 'irreversible pulpitis suspected on tooth #23', 'icd10': {'code': 'K04.0', 'term': 'Pulpitis'}, 'snodent': {'code': 'SND-PUL-020', 'term': 'Symptomatic irreversible pulpitis'}, 'tooth_number': 23}]	[{'code': 'CDT-D3310', 'term': 'Root canal therapy, anterior tooth', 'entity': 'rct'}]
DENT-00003	2023/8/16	male	20	['GERD']	latex	Date: 2023-08-16 Patient: Reese Anderson, 20-year-old male. Chief Complaint: spontaneous tooth pain at night. History: Risk factors include GERD. Allergies: latex. Subjective: Reports spontaneous tooth pain at night for 3 weeks. Objective: Exam shows occlusal caries visible on explorer. Radiographs reviewed. Assessment: S02.5 Fracture of tooth (traumatic); K04.7 Periapical abscess without sinus. …	[{'mention': 'cracked tooth line on tooth #24', 'icd10': {'code': 'S02.5', 'term': 'Fracture of tooth (traumatic)'}, 'snodent': {'code': 'SND-FRX-015', 'term': 'Cracked tooth'}, 'tooth_number': 24}, {'mention': 'periapical swelling adjacent to tooth #14', 'icd10': {'code': 'K04.7', 'term': 'Periapical abscess without sinus'}, 'snodent': {'code': 'SND-ABS-021', 'term': 'Acute periapical abscess'},…	[{'code': 'CDT-D2740', 'term': 'Crown, porcelain/ceramic', 'entity': 'crown'}, {'code': 'CDT-D3320', 'term': 'Root canal therapy, premolar tooth', 'entity': 'rct'}]
DENT-00004	2023/7/3	male	41	['xerostomia']	none	Date: 2023-07-03 Patient: Avery Martinez, 41-year-old male. Chief Complaint: spontaneous tooth pain at night. History: Risk factors include xerostomia. Allergies: none. Subjective: Reports spontaneous tooth pain at night for 9 weeks. Objective: Exam shows occlusal caries visible on explorer. Radiographs reviewed. Assessment: K08.4 Partial loss of teeth, unspecified cause; K04.0 Pulpitis; Z01.20 D…	[{'mention': 'finding related to tooth #32', 'icd10': {'code': 'K08.4', 'term': 'Partial loss of teeth, unspecified cause'}, 'snodent': None, 'tooth_number': 32}, {'mention': 'irreversible pulpitis suspected on tooth #17', 'icd10': {'code': 'K04.0', 'term': 'Pulpitis'}, 'snodent': {'code': 'SND-PUL-020', 'term': 'Symptomatic irreversible pulpitis'}, 'tooth_number': 17}, {'mention': 'routine exam …	[{'code': 'CDT-D3320', 'term': 'Root canal therapy, premolar tooth', 'entity': 'rct'}, {'code': 'CDT-D4341', 'term': 'Scaling and root planing, 4+ teeth per quadrant', 'entity': 'srp'}]
DENT-00005	2024/2/21	male	32	['poor oral hygiene', 'high sugar diet', 'former smoker']	none	Date: 2024-02-21 Patient: Jordan Brown, 32-year-old male. Chief Complaint: thermal sensitivity improving. History: Risk factors include poor oral hygiene, high sugar diet. Allergies: none. Subjective: Reports thermal sensitivity improving for 7 weeks. Objective: Exam shows mobility grade I on lower incisors. Radiographs reviewed. Assessment: K02.9 Dental caries, unspecified. SNODENT (seeded conce…	[{'mention': 'incisal caries on tooth #18 (lower left)', 'icd10': {'code': 'K02.9', 'term': 'Dental caries, unspecified'}, 'snodent': {'code': 'SND-CAR-001', 'term': 'Dental caries on smooth surface'}, 'tooth_number': 18}]	[{'code': 'CDT-D2140', 'term': 'Amalgam restoration, 1 surface posterior', 'entity': 'restoration'}]
DENT-00006	2024/2/5	male	50	['bruxism', 'high sugar diet', 'type 2 diabetes']	amoxicillin	Date: 2024-02-05 Patient: Dakota Miller, 50-year-old male. Chief Complaint: pain on chewing. History: Risk factors include bruxism, high sugar diet, type 2 diabetes. Allergies: amoxicillin. Subjective: Reports pain on chewing for 3 weeks. Objective: Exam shows furcation involvement class II on #30. Radiographs reviewed. Assessment: K02.9 Dental caries, unspecified; K05.1 Gingivitis; K04.7 Periapi…	[{'mention': 'occlusal caries on tooth #2 (lower left)', 'icd10': {'code': 'K02.9', 'term': 'Dental caries, unspecified'}, 'snodent': {'code': 'SND-CAR-002', 'term': 'Pit and fissure caries'}, 'tooth_number': 2}, {'mention': 'gingival erythema and bleeding on probing', 'icd10': {'code': 'K05.1', 'term': 'Gingivitis'}, 'snodent': {'code': 'SND-GIN-003', 'term': 'Plaque-induced gingivitis'}, 'tooth…	[{'code': 'CDT-D2140', 'term': 'Amalgam restoration, 1 surface posterior', 'entity': 'restoration'}, {'code': 'CDT-D4341', 'term': 'Scaling and root planing, 4+ teeth per quadrant', 'entity': 'srp'}, {'code': 'CDT-D3320', 'term': 'Root canal therapy, premolar tooth', 'entity': 'rct'}]
DENT-00007	2024/11/25	male	51	['GERD', 'xerostomia']	none	Date: 2024-11-25 Patient: Quinn Davis, 51-year-old male. Chief Complaint: fractured cusp after biting hard candy. History: Risk factors include GERD. Allergies: none. Subjective: Reports fractured cusp after biting hard candy for 12 weeks. Objective: Exam shows generalized plaque accumulation. Radiographs reviewed. Assessment: K04.0 Pulpitis. SNODENT (seeded concepts): SND-PUL-020 Symptomatic irr…	[{'mention': 'irreversible pulpitis suspected on tooth #2', 'icd10': {'code': 'K04.0', 'term': 'Pulpitis'}, 'snodent': {'code': 'SND-PUL-020', 'term': 'Symptomatic irreversible pulpitis'}, 'tooth_number': 2}]	[{'code': 'CDT-D3330', 'term': 'Root canal therapy, molar tooth', 'entity': 'rct'}, {'code': 'CDT-D2740', 'term': 'Crown, porcelain/ceramic', 'entity': 'crown'}]
DENT-00008	2023/3/15	male	77	['pregnant (2nd trimester)']	none	Date: 2023-03-15 Patient: Jordan Martinez, 77-year-old male. Chief Complaint: no current complaints; routine check-up. History: Risk factors include pregnant (2nd trimester). Allergies: none. Subjective: Reports no current complaints; routine check-up for 11 weeks. Objective: Exam shows probing depths 4-6 mm in posterior quadrants. Radiographs reviewed. Assessment: Z01.20 Dental examination witho…	[{'mention': 'routine exam and prophylaxis with no significant findings', 'icd10': {'code': 'Z01.20', 'term': 'Dental examination without abnormal findings'}, 'snodent': {'code': 'SND-EXM-000', 'term': 'Routine dental exam and prophylaxis'}, 'tooth_number': 27}, {'mention': 'irreversible pulpitis suspected on tooth #28', 'icd10': {'code': 'K04.0', 'term': 'Pulpitis'}, 'snodent': {'code': 'SND-PUL…	[{'code': 'CDT-D1110', 'term': 'Adult prophylaxis (cleaning)', 'entity': 'prophy'}, {'code': 'CDT-D3320', 'term': 'Root canal therapy, premolar tooth', 'entity': 'rct'}]
DENT-00009	2022/10/15	male	36	['bruxism']	none	Date: 2022-10-15 Patient: Sam Brown, 36-year-old male. Chief Complaint: food packing between teeth. History: Risk factors include bruxism. Allergies: none. Subjective: Reports food packing between teeth for 9 weeks. Objective: Exam shows probing depths 4-6 mm in posterior quadrants. Radiographs reviewed. Assessment: K05.3 Chronic periodontitis. SNODENT (seeded concepts): SND-PER-010 Generalized c…	[{'mention': 'periodontal pockets around tooth #29', 'icd10': {'code': 'K05.3', 'term': 'Chronic periodontitis'}, 'snodent': {'code': 'SND-PER-010', 'term': 'Generalized chronic periodontitis'}, 'tooth_number': 29}]	[{'code': 'CDT-D4341', 'term': 'Scaling and root planing, 4+ teeth per quadrant', 'entity': 'srp'}]
DENT-00010	2022/12/4	female	74	['type 2 diabetes', 'poor oral hygiene']	none	Date: 2022-12-04 Patient: Avery Miller, 74-year-old female. Chief Complaint: food packing between teeth. History: Risk factors include type 2 diabetes, poor oral hygiene. Allergies: none. Subjective: Reports food packing between teeth for 9 weeks. Objective: Exam shows localized gingival inflammation. Radiographs reviewed. Assessment: K05.1 Gingivitis; S02.5 Fracture of tooth (traumatic); K05.3 C…	[{'mention': 'gingival erythema and bleeding on probing', 'icd10': {'code': 'K05.1', 'term': 'Gingivitis'}, 'snodent': {'code': 'SND-GIN-003', 'term': 'Plaque-induced gingivitis'}, 'tooth_number': 28}, {'mention': 'cracked tooth line on tooth #13', 'icd10': {'code': 'S02.5', 'term': 'Fracture of tooth (traumatic)'}, 'snodent': {'code': 'SND-FRX-015', 'term': 'Cracked tooth'}, 'tooth_number': 13},…	[{'code': 'CDT-D4341', 'term': 'Scaling and root planing, 4+ teeth per quadrant', 'entity': 'srp'}, {'code': 'CDT-D2740', 'term': 'Crown, porcelain/ceramic', 'entity': 'crown'}]
DENT-00011	2024/4/6	male	88	['GERD']	latex	Date: 2024-04-06 Patient: Taylor Miller, 88-year-old male. Chief Complaint: spontaneous tooth pain at night. History: Risk factors include GERD. Allergies: latex. Subjective: Reports spontaneous tooth pain at night for 11 weeks. Objective: Exam shows calculus deposits on lower anteriors. Radiographs reviewed. Assessment: K02.9 Dental caries, unspecified. SNODENT (seeded concepts): SND-CAR-001 Den…	[{'mention': 'incisal caries on tooth #27 (lower left)', 'icd10': {'code': 'K02.9', 'term': 'Dental caries, unspecified'}, 'snodent': {'code': 'SND-CAR-001', 'term': 'Dental caries on smooth surface'}, 'tooth_number': 27}]	[{'code': 'CDT-D2392', 'term': 'Composite resin, 2 surfaces posterior', 'entity': 'restoration'}]
DENT-00012	2025/6/26	female	70	['former smoker', 'smoker']	none	Date: 2025-06-26 Patient: Kendall Jones, 70-year-old female. Chief Complaint: thermal sensitivity improving. History: Risk factors include former smoker, smoker. Allergies: none. Subjective: Reports thermal sensitivity improving for 5 weeks. Objective: Exam shows generalized plaque accumulation. Radiographs reviewed. Assessment: K05.3 Chronic periodontitis. SNODENT (seeded concepts): SND-PER-010 …	[{'mention': 'periodontal pockets around tooth #9', 'icd10': {'code': 'K05.3', 'term': 'Chronic periodontitis'}, 'snodent': {'code': 'SND-PER-010', 'term': 'Generalized chronic periodontitis'}, 'tooth_number': 9}]	[{'code': 'CDT-D4341', 'term': 'Scaling and root planing, 4+ teeth per quadrant', 'entity': 'srp'}]
DENT-00013	2022/8/8	female	25	['pregnant (2nd trimester)']	penicillin	Date: 2022-08-08 Patient: Reese Smith, 25-year-old female. Chief Complaint: no current complaints; routine check-up. History: Risk factors include pregnant (2nd trimester). Allergies: penicillin. Subjective: Reports no current complaints; routine check-up for 1 weeks. Objective: Exam shows probing depths 4-6 mm in posterior quadrants. Radiographs reviewed. Assessment: K05.3 Chronic periodontitis.…	[{'mention': 'periodontal pockets around tooth #14', 'icd10': {'code': 'K05.3', 'term': 'Chronic periodontitis'}, 'snodent': {'code': 'SND-PER-010', 'term': 'Generalized chronic periodontitis'}, 'tooth_number': 14}]	[{'code': 'CDT-D4341', 'term': 'Scaling and root planing, 4+ teeth per quadrant', 'entity': 'srp'}]
DENT-00014	2022/11/27	male	54	['GERD']	NSAIDs	Date: 2022-11-27 Patient: Dakota Johnson, 54-year-old male. Chief Complaint: fractured cusp after biting hard candy. History: Risk factors include GERD. Allergies: NSAIDs. Subjective: Reports fractured cusp after biting hard candy for 1 weeks. Objective: Exam shows furcation involvement class II on #30. Radiographs reviewed. Assessment: K02.9 Dental caries, unspecified; Z01.20 Dental examination …	[{'mention': 'lingual caries on tooth #10 (upper right)', 'icd10': {'code': 'K02.9', 'term': 'Dental caries, unspecified'}, 'snodent': {'code': 'SND-CAR-001', 'term': 'Dental caries on smooth surface'}, 'tooth_number': 10}, {'mention': 'routine exam and prophylaxis with no significant findings', 'icd10': {'code': 'Z01.20', 'term': 'Dental examination without abnormal findings'}, 'snodent': {'code…	[{'code': 'CDT-D2140', 'term': 'Amalgam restoration, 1 surface posterior', 'entity': 'restoration'}, {'code': 'CDT-D1110', 'term': 'Adult prophylaxis (cleaning)', 'entity': 'prophy'}]
DENT-00015	2022/11/29	female	83	['high sugar diet', 'non-smoker']	latex	Date: 2022-11-29 Patient: Avery Brown, 83-year-old female. Chief Complaint: pain on chewing. History: Risk factors include high sugar diet. Allergies: latex. Subjective: Reports pain on chewing for 12 weeks. Objective: Exam shows no caries or periodontal pockets; routine prophylaxis performed. Radiographs reviewed. Assessment: K08.4 Partial loss of teeth, unspecified cause. SNODENT (seeded concep…	[{'mention': 'finding related to tooth #27', 'icd10': {'code': 'K08.4', 'term': 'Partial loss of teeth, unspecified cause'}, 'snodent': None, 'tooth_number': 27}]	[{'code': 'CDT-D3330', 'term': 'Root canal therapy, molar tooth', 'entity': 'rct'}]
DENT-00016	2023/4/2	male	37	['xerostomia', 'pregnant (2nd trimester)']	latex	Date: 2023-04-02 Patient: Jordan Jackson, 37-year-old male. Chief Complaint: sensitivity to cold. History: Risk factors include xerostomia. Allergies: latex. Subjective: Reports sensitivity to cold for 2 weeks. Objective: Exam shows occlusal caries visible on explorer. Radiographs reviewed. Assessment: K05.1 Gingivitis. SNODENT (seeded concepts): SND-GIN-003 Plaque-induced gingivitis. Plan: extra…	[{'mention': 'gingival erythema and bleeding on probing', 'icd10': {'code': 'K05.1', 'term': 'Gingivitis'}, 'snodent': {'code': 'SND-GIN-003', 'term': 'Plaque-induced gingivitis'}, 'tooth_number': 18}]	[{'code': 'CDT-D1110', 'term': 'Adult prophylaxis (cleaning)', 'entity': 'prophy'}]
DENT-00017	2025/5/26	male	88	['xerostomia', 'GERD']	none	Date: 2025-05-26 Patient: Dakota Johnson, 88-year-old male. Chief Complaint: no current complaints; routine check-up. History: Risk factors include xerostomia, GERD. Allergies: none. Subjective: Reports no current complaints; routine check-up for 9 weeks. Objective: Exam shows generalized plaque accumulation. Radiographs reviewed. Assessment: K05.3 Chronic periodontitis. SNODENT (seeded concepts)…	[{'mention': 'periodontal pockets around tooth #3', 'icd10': {'code': 'K05.3', 'term': 'Chronic periodontitis'}, 'snodent': {'code': 'SND-PER-010', 'term': 'Generalized chronic periodontitis'}, 'tooth_number': 3}]	[{'code': 'CDT-D4341', 'term': 'Scaling and root planing, 4+ teeth per quadrant', 'entity': 'srp'}]
DENT-00018	2023/10/31	female	27	['pregnant (2nd trimester)', 'bruxism', 'GERD']	none	Date: 2023-10-31 Patient: Taylor Martinez, 27-year-old female. Chief Complaint: food packing between teeth. History: Risk factors include pregnant (2nd trimester), bruxism, GERD. Allergies: none. Subjective: Reports food packing between teeth for 10 weeks. Objective: Exam shows radiolucency at apex suggestive of periapical pathology. Radiographs reviewed. Assessment: K05.3 Chronic periodontitis; …	[{'mention': 'periodontal pockets around tooth #12', 'icd10': {'code': 'K05.3', 'term': 'Chronic periodontitis'}, 'snodent': {'code': 'SND-PER-010', 'term': 'Generalized chronic periodontitis'}, 'tooth_number': 12}, {'mention': 'routine exam and prophylaxis with no significant findings', 'icd10': {'code': 'Z01.20', 'term': 'Dental examination without abnormal findings'}, 'snodent': {'code': 'SND-…	[{'code': 'CDT-D4341', 'term': 'Scaling and root planing, 4+ teeth per quadrant', 'entity': 'srp'}, {'code': 'CDT-D1110', 'term': 'Adult prophylaxis (cleaning)', 'entity': 'prophy'}]
DENT-00019	2022/7/11	female	33	['former smoker', 'pregnant (2nd trimester)', 'bruxism']	chlorhexidine	Date: 2022-07-11 Patient: Hayden Davis, 33-year-old female. Chief Complaint: gingival bleeding while brushing. History: Risk factors include former smoker, pregnant (2nd trimester), bruxism. Allergies: chlorhexidine. Subjective: Reports gingival bleeding while brushing for 2 weeks. Objective: Exam shows radiolucency at apex suggestive of periapical pathology. Radiographs reviewed. Assessment: K05…	[{'mention': 'periodontal pockets around tooth #2', 'icd10': {'code': 'K05.3', 'term': 'Chronic periodontitis'}, 'snodent': {'code': 'SND-PER-010', 'term': 'Generalized chronic periodontitis'}, 'tooth_number': 2}]	[{'code': 'CDT-D4341', 'term': 'Scaling and root planing, 4+ teeth per quadrant', 'entity': 'srp'}]
DENT-00020	2022/8/7	female	63	['non-smoker']	none	Date: 2022-08-07 Patient: Cameron Thomas, 63-year-old female. Chief Complaint: food packing between teeth. History: Risk factors include non-smoker. Allergies: none. Subjective: Reports food packing between teeth for 11 weeks. Objective: Exam shows occlusal caries visible on explorer. Radiographs reviewed. Assessment: Z01.20 Dental examination without abnormal findings. SNODENT (seeded concepts):…	[{'mention': 'routine exam and prophylaxis with no significant findings', 'icd10': {'code': 'Z01.20', 'term': 'Dental examination without abnormal findings'}, 'snodent': {'code': 'SND-EXM-000', 'term': 'Routine dental exam and prophylaxis'}, 'tooth_number': 16}]	[{'code': 'CDT-D4341', 'term': 'Scaling and root planing, 4+ teeth per quadrant', 'entity': 'srp'}]
DENT-00021	2023/6/15	female	82	['non-smoker', 'regular flossing']	none	Date: 2023-06-15 Patient: Sam Moore, 82-year-old female. Chief Complaint: gingival bleeding while brushing. History: Risk factors include non-smoker, regular flossing. Allergies: none. Subjective: Reports gingival bleeding while brushing for 9 weeks. Objective: Exam shows radiolucency at apex suggestive of periapical pathology. Radiographs reviewed. Assessment: Z01.20 Dental examination without a…	[{'mention': 'routine exam and prophylaxis with no significant findings', 'icd10': {'code': 'Z01.20', 'term': 'Dental examination without abnormal findings'}, 'snodent': {'code': 'SND-EXM-000', 'term': 'Routine dental exam and prophylaxis'}, 'tooth_number': 18}, {'mention': 'finding related to tooth #19', 'icd10': {'code': 'K08.4', 'term': 'Partial loss of teeth, unspecified cause'}, 'snodent': N…	[{'code': 'CDT-D1110', 'term': 'Adult prophylaxis (cleaning)', 'entity': 'prophy'}]
DENT-00022	2023/11/9	male	39	['poor oral hygiene']	none	Date: 2023-11-09 Patient: Avery Thomas, 39-year-old male. Chief Complaint: no current complaints; routine check-up. History: Risk factors include poor oral hygiene. Allergies: none. Subjective: Reports no current complaints; routine check-up for 1 weeks. Objective: Exam shows mobility grade I on lower incisors. Radiographs reviewed. Assessment: K05.3 Chronic periodontitis. SNODENT (seeded concept…	[{'mention': 'periodontal pockets around tooth #25', 'icd10': {'code': 'K05.3', 'term': 'Chronic periodontitis'}, 'snodent': {'code': 'SND-PER-010', 'term': 'Generalized chronic periodontitis'}, 'tooth_number': 25}]	[{'code': 'CDT-D4341', 'term': 'Scaling and root planing, 4+ teeth per quadrant', 'entity': 'srp'}]
DENT-00023	2024/9/21	male	74	['pregnant (2nd trimester)']	none	Date: 2024-09-21 Patient: Kendall Taylor, 74-year-old male. Chief Complaint: sensitivity to cold. History: Risk factors include pregnant (2nd trimester). Allergies: none. Subjective: Reports sensitivity to cold for 10 weeks. Objective: Exam shows no caries or periodontal pockets; routine prophylaxis performed. Radiographs reviewed. Assessment: S02.5 Fracture of tooth (traumatic). SNODENT (seeded …	[{'mention': 'cracked tooth line on tooth #30', 'icd10': {'code': 'S02.5', 'term': 'Fracture of tooth (traumatic)'}, 'snodent': {'code': 'SND-FRX-015', 'term': 'Cracked tooth'}, 'tooth_number': 30}]	[{'code': 'CDT-D7140', 'term': 'Extraction, erupted tooth or exposed root', 'entity': 'extraction'}]
DENT-00024	2023/11/2	female	35	['pregnant (2nd trimester)']	none	Date: 2023-11-02 Patient: Quinn Jones, 35-year-old female. Chief Complaint: gingival bleeding while brushing. History: Risk factors include pregnant (2nd trimester). Allergies: none. Subjective: Reports gingival bleeding while brushing for 12 weeks. Objective: Exam shows mobility grade I on lower incisors. Radiographs reviewed. Assessment: S02.5 Fracture of tooth (traumatic). SNODENT (seeded conc…	[{'mention': 'cracked tooth line on tooth #27', 'icd10': {'code': 'S02.5', 'term': 'Fracture of tooth (traumatic)'}, 'snodent': {'code': 'SND-FRX-015', 'term': 'Cracked tooth'}, 'tooth_number': 27}]	[{'code': 'CDT-D7140', 'term': 'Extraction, erupted tooth or exposed root', 'entity': 'extraction'}]
DENT-00025	2025/6/26	male	15	['type 2 diabetes']	none	Date: 2025-06-26 Patient: Avery Williams, 15-year-old male. Chief Complaint: pain on chewing. History: Risk factors include type 2 diabetes. Allergies: none. Subjective: Reports pain on chewing for 12 weeks. Objective: Exam shows occlusal caries visible on explorer. Radiographs reviewed. Assessment: K04.0 Pulpitis. SNODENT (seeded concepts): SND-PUL-020 Symptomatic irreversible pulpitis. Plan: co…	[{'mention': 'irreversible pulpitis suspected on tooth #30', 'icd10': {'code': 'K04.0', 'term': 'Pulpitis'}, 'snodent': {'code': 'SND-PUL-020', 'term': 'Symptomatic irreversible pulpitis'}, 'tooth_number': 30}]	[{'code': 'CDT-D3320', 'term': 'Root canal therapy, premolar tooth', 'entity': 'rct'}, {'code': 'CDT-D2740', 'term': 'Crown, porcelain/ceramic', 'entity': 'crown'}]
DENT-00026	2025/4/27	female	85	['poor oral hygiene', 'GERD', 'type 2 diabetes']	penicillin	Date: 2025-04-27 Patient: Morgan Smith, 85-year-old female. Chief Complaint: metallic taste and gum soreness. History: Risk factors include poor oral hygiene. Allergies: penicillin. Subjective: Reports metallic taste and gum soreness for 9 weeks. Objective: Exam shows occlusal caries visible on explorer. Radiographs reviewed. Assessment: K05.1 Gingivitis. SNODENT (seeded concepts): SND-GIN-003 Pl…	[{'mention': 'gingival erythema and bleeding on probing', 'icd10': {'code': 'K05.1', 'term': 'Gingivitis'}, 'snodent': {'code': 'SND-GIN-003', 'term': 'Plaque-induced gingivitis'}, 'tooth_number': 3}]	[{'code': 'CDT-D1110', 'term': 'Adult prophylaxis (cleaning)', 'entity': 'prophy'}]
DENT-00027	2024/6/10	male	67	['GERD', 'regular flossing']	amoxicillin	Date: 2024-06-10 Patient: Quinn Jackson, 67-year-old male. Chief Complaint: pain on chewing. History: Risk factors include GERD, regular flossing. Allergies: amoxicillin. Subjective: Reports pain on chewing for 3 weeks. Objective: Exam shows furcation involvement class II on #30. Radiographs reviewed. Assessment: K05.1 Gingivitis; Z01.20 Dental examination without abnormal findings; S02.5 Fractur…	[{'mention': 'gingival erythema and bleeding on probing', 'icd10': {'code': 'K05.1', 'term': 'Gingivitis'}, 'snodent': {'code': 'SND-GIN-003', 'term': 'Plaque-induced gingivitis'}, 'tooth_number': 30}, {'mention': 'routine exam and prophylaxis with no significant findings', 'icd10': {'code': 'Z01.20', 'term': 'Dental examination without abnormal findings'}, 'snodent': {'code': 'SND-EXM-000', 'ter…	[{'code': 'CDT-D1110', 'term': 'Adult prophylaxis (cleaning)', 'entity': 'prophy'}, {'code': 'CDT-D4341', 'term': 'Scaling and root planing, 4+ teeth per quadrant', 'entity': 'srp'}, {'code': 'CDT-D7140', 'term': 'Extraction, erupted tooth or exposed root', 'entity': 'extraction'}]
DENT-00028	2022/6/25	female	88	['pregnant (2nd trimester)', 'bruxism', 'smoker']	latex	Date: 2022-06-25 Patient: Dakota Martinez, 88-year-old female. Chief Complaint: gingival bleeding while brushing. History: Risk factors include pregnant (2nd trimester), bruxism. Allergies: latex. Subjective: Reports gingival bleeding while brushing for 4 weeks. Objective: Exam shows no caries or periodontal pockets; routine prophylaxis performed. Radiographs reviewed. Assessment: K05.3 Chronic p…	[{'mention': 'periodontal pockets around tooth #32', 'icd10': {'code': 'K05.3', 'term': 'Chronic periodontitis'}, 'snodent': {'code': 'SND-PER-010', 'term': 'Generalized chronic periodontitis'}, 'tooth_number': 32}]	[{'code': 'CDT-D4341', 'term': 'Scaling and root planing, 4+ teeth per quadrant', 'entity': 'srp'}]
DENT-00029	2023/12/22	female	82	['xerostomia', 'poor oral hygiene', 'bruxism']	chlorhexidine	Date: 2023-12-22 Patient: Reese Anderson, 82-year-old female. Chief Complaint: fractured cusp after biting hard candy. History: Risk factors include xerostomia. Allergies: chlorhexidine. Subjective: Reports fractured cusp after biting hard candy for 4 weeks. Objective: Exam shows radiolucency at apex suggestive of periapical pathology. Radiographs reviewed. Assessment: K05.3 Chronic periodontitis…	[{'mention': 'periodontal pockets around tooth #13', 'icd10': {'code': 'K05.3', 'term': 'Chronic periodontitis'}, 'snodent': {'code': 'SND-PER-010', 'term': 'Generalized chronic periodontitis'}, 'tooth_number': 13}]	[{'code': 'CDT-D4341', 'term': 'Scaling and root planing, 4+ teeth per quadrant', 'entity': 'srp'}]
DENT-00030	2023/9/12	male	49	['xerostomia']	amoxicillin	Date: 2023-09-12 Patient: Reese Brown, 49-year-old male. Chief Complaint: sensitivity to cold. History: Risk factors include xerostomia. Allergies: amoxicillin. Subjective: Reports sensitivity to cold for 1 weeks. Objective: Exam shows furcation involvement class II on #30. Radiographs reviewed. Assessment: K02.9 Dental caries, unspecified. SNODENT (seeded concepts): SND-CAR-001 Dental caries on …	[{'mention': 'incisal caries on tooth #19 (upper left)', 'icd10': {'code': 'K02.9', 'term': 'Dental caries, unspecified'}, 'snodent': {'code': 'SND-CAR-001', 'term': 'Dental caries on smooth surface'}, 'tooth_number': 19}]	[{'code': 'CDT-D2392', 'term': 'Composite resin, 2 surfaces posterior', 'entity': 'restoration'}]
DENT-00031	2024/3/31	male	18	['regular flossing', 'former smoker']	penicillin	Date: 2024-03-31 Patient: Hayden Martinez, 18-year-old male. Chief Complaint: fractured cusp after biting hard candy. History: Risk factors include regular flossing, former smoker. Allergies: penicillin. Subjective: Reports fractured cusp after biting hard candy for 10 weeks. Objective: Exam shows generalized plaque accumulation. Radiographs reviewed. Assessment: K02.9 Dental caries, unspecified;…	[{'mention': 'occlusal caries on tooth #20 (upper left)', 'icd10': {'code': 'K02.9', 'term': 'Dental caries, unspecified'}, 'snodent': {'code': 'SND-CAR-001', 'term': 'Dental caries on smooth surface'}, 'tooth_number': 20}, {'mention': 'irreversible pulpitis suspected on tooth #27', 'icd10': {'code': 'K04.0', 'term': 'Pulpitis'}, 'snodent': {'code': 'SND-PUL-020', 'term': 'Symptomatic irreversibl…	[{'code': 'CDT-D2392', 'term': 'Composite resin, 2 surfaces posterior', 'entity': 'restoration'}, {'code': 'CDT-D3320', 'term': 'Root canal therapy, premolar tooth', 'entity': 'rct'}]
DENT-00032	2023/5/7	male	39	['GERD', 'former smoker']	amoxicillin	Date: 2023-05-07 Patient: Jordan Brown, 39-year-old male. Chief Complaint: pain on chewing. History: Risk factors include GERD. Allergies: amoxicillin. Subjective: Reports pain on chewing for 4 weeks. Objective: Exam shows furcation involvement class II on #30. Radiographs reviewed. Assessment: K02.9 Dental caries, unspecified. SNODENT (seeded concepts): SND-CAR-002 Pit and fissure caries. Plan: …	[{'mention': 'incisal caries on tooth #29 (lower right)', 'icd10': {'code': 'K02.9', 'term': 'Dental caries, unspecified'}, 'snodent': {'code': 'SND-CAR-002', 'term': 'Pit and fissure caries'}, 'tooth_number': 29}]	[{'code': 'CDT-D2392', 'term': 'Composite resin, 2 surfaces posterior', 'entity': 'restoration'}]
DENT-00033	2025/1/20	male	45	['high sugar diet', 'type 2 diabetes', 'poor oral hygiene']	penicillin	Date: 2025-01-20 Patient: Hayden Williams, 45-year-old male. Chief Complaint: gingival bleeding while brushing. History: Risk factors include high sugar diet, type 2 diabetes. Allergies: penicillin. Subjective: Reports gingival bleeding while brushing for 12 weeks. Objective: Exam shows probing depths 4-6 mm in posterior quadrants. Radiographs reviewed. Assessment: K04.7 Periapical abscess withou…	[{'mention': 'periapical swelling adjacent to tooth #20', 'icd10': {'code': 'K04.7', 'term': 'Periapical abscess without sinus'}, 'snodent': {'code': 'SND-ABS-021', 'term': 'Acute periapical abscess'}, 'tooth_number': 20}, {'mention': 'buccal caries on tooth #8 (lower left)', 'icd10': {'code': 'K02.9', 'term': 'Dental caries, unspecified'}, 'snodent': {'code': 'SND-CAR-002', 'term': 'Pit and fiss…	[{'code': 'CDT-D7140', 'term': 'Extraction, erupted tooth or exposed root', 'entity': 'extraction'}, {'code': 'CDT-D2140', 'term': 'Amalgam restoration, 1 surface posterior', 'entity': 'restoration'}, {'code': 'CDT-D2740', 'term': 'Crown, porcelain/ceramic', 'entity': 'crown'}]
DENT-00034	2024/8/21	male	85	['smoker', 'pregnant (2nd trimester)', 'GERD']	amoxicillin	Date: 2024-08-21 Patient: Alex Williams, 85-year-old male. Chief Complaint: no current complaints; routine check-up. History: Risk factors include smoker, pregnant (2nd trimester). Allergies: amoxicillin. Subjective: Reports no current complaints; routine check-up for 5 weeks. Objective: Exam shows mobility grade I on lower incisors. Radiographs reviewed. Assessment: K04.7 Periapical abscess with…	[{'mention': 'periapical swelling adjacent to tooth #6', 'icd10': {'code': 'K04.7', 'term': 'Periapical abscess without sinus'}, 'snodent': {'code': 'SND-ABS-021', 'term': 'Acute periapical abscess'}, 'tooth_number': 6}, {'mention': 'gingival erythema and bleeding on probing', 'icd10': {'code': 'K05.1', 'term': 'Gingivitis'}, 'snodent': {'code': 'SND-GIN-003', 'term': 'Plaque-induced gingivitis'}…	[{'code': 'CDT-D3330', 'term': 'Root canal therapy, molar tooth', 'entity': 'rct'}, {'code': 'CDT-D1110', 'term': 'Adult prophylaxis (cleaning)', 'entity': 'prophy'}, {'code': 'CDT-D4341', 'term': 'Scaling and root planing, 4+ teeth per quadrant', 'entity': 'srp'}]
DENT-00035	2025/6/29	female	64	['type 2 diabetes']	chlorhexidine	Date: 2025-06-29 Patient: Kendall Smith, 64-year-old female. Chief Complaint: fractured cusp after biting hard candy. History: Risk factors include type 2 diabetes. Allergies: chlorhexidine. Subjective: Reports fractured cusp after biting hard candy for 7 weeks. Objective: Exam shows mobility grade I on lower incisors. Radiographs reviewed. Assessment: K05.3 Chronic periodontitis; K04.7 Periapica…	[{'mention': 'periodontal pockets around tooth #19', 'icd10': {'code': 'K05.3', 'term': 'Chronic periodontitis'}, 'snodent': {'code': 'SND-PER-010', 'term': 'Generalized chronic periodontitis'}, 'tooth_number': 19}, {'mention': 'periapical swelling adjacent to tooth #2', 'icd10': {'code': 'K04.7', 'term': 'Periapical abscess without sinus'}, 'snodent': {'code': 'SND-ABS-021', 'term': 'Acute peria…	[{'code': 'CDT-D4341', 'term': 'Scaling and root planing, 4+ teeth per quadrant', 'entity': 'srp'}, {'code': 'CDT-D3330', 'term': 'Root canal therapy, molar tooth', 'entity': 'rct'}]
DENT-00036	2024/4/30	male	31	['pregnant (2nd trimester)', 'bruxism']	NSAIDs	Date: 2024-04-30 Patient: Morgan Moore, 31-year-old male. Chief Complaint: fractured cusp after biting hard candy. History: Risk factors include pregnant (2nd trimester), bruxism. Allergies: NSAIDs. Subjective: Reports fractured cusp after biting hard candy for 6 weeks. Objective: Exam shows mobility grade I on lower incisors. Radiographs reviewed. Assessment: K04.7 Periapical abscess without sin…	[{'mention': 'periapical swelling adjacent to tooth #13', 'icd10': {'code': 'K04.7', 'term': 'Periapical abscess without sinus'}, 'snodent': {'code': 'SND-ABS-021', 'term': 'Acute periapical abscess'}, 'tooth_number': 13}]	[{'code': 'CDT-D3310', 'term': 'Root canal therapy, anterior tooth', 'entity': 'rct'}, {'code': 'CDT-D2740', 'term': 'Crown, porcelain/ceramic', 'entity': 'crown'}]
DENT-00037	2025/1/8	female	87	['GERD', 'regular flossing', 'non-smoker']	none	Date: 2025-01-08 Patient: Alex Wilson, 87-year-old female. Chief Complaint: fractured cusp after biting hard candy. History: Risk factors include GERD. Allergies: none. Subjective: Reports fractured cusp after biting hard candy for 7 weeks. Objective: Exam shows vertical fracture line noted under transillumination. Radiographs reviewed. Assessment: S02.5 Fracture of tooth (traumatic). SNODENT (se…	[{'mention': 'cracked tooth line on tooth #21', 'icd10': {'code': 'S02.5', 'term': 'Fracture of tooth (traumatic)'}, 'snodent': {'code': 'SND-FRX-015', 'term': 'Cracked tooth'}, 'tooth_number': 21}]	[{'code': 'CDT-D7140', 'term': 'Extraction, erupted tooth or exposed root', 'entity': 'extraction'}]
DENT-00038	2022/7/25	female	31	['smoker', 'non-smoker']	chlorhexidine	Date: 2022-07-25 Patient: Peyton Thomas, 31-year-old female. Chief Complaint: fractured cusp after biting hard candy. History: Risk factors include smoker, non-smoker. Allergies: chlorhexidine. Subjective: Reports fractured cusp after biting hard candy for 5 weeks. Objective: Exam shows generalized plaque accumulation. Radiographs reviewed. Assessment: Z01.20 Dental examination without abnormal f…	[{'mention': 'routine exam and prophylaxis with no significant findings', 'icd10': {'code': 'Z01.20', 'term': 'Dental examination without abnormal findings'}, 'snodent': {'code': 'SND-EXM-000', 'term': 'Routine dental exam and prophylaxis'}, 'tooth_number': 10}]	[{'code': 'CDT-D4341', 'term': 'Scaling and root planing, 4+ teeth per quadrant', 'entity': 'srp'}]
DENT-00039	2025/6/18	female	80	['xerostomia', 'regular flossing']	none	Date: 2025-06-18 Patient: Kendall Williams, 80-year-old female. Chief Complaint: spontaneous tooth pain at night. History: Risk factors include xerostomia. Allergies: none. Subjective: Reports spontaneous tooth pain at night for 5 weeks. Objective: Exam shows occlusal caries visible on explorer. Radiographs reviewed. Assessment: K05.1 Gingivitis; K04.0 Pulpitis. SNODENT (seeded concepts): SND-GIN…	[{'mention': 'gingival erythema and bleeding on probing', 'icd10': {'code': 'K05.1', 'term': 'Gingivitis'}, 'snodent': {'code': 'SND-GIN-003', 'term': 'Plaque-induced gingivitis'}, 'tooth_number': 28}, {'mention': 'irreversible pulpitis suspected on tooth #11', 'icd10': {'code': 'K04.0', 'term': 'Pulpitis'}, 'snodent': {'code': 'SND-PUL-020', 'term': 'Symptomatic irreversible pulpitis'}, 'tooth_n…	[{'code': 'CDT-D4341', 'term': 'Scaling and root planing, 4+ teeth per quadrant', 'entity': 'srp'}, {'code': 'CDT-D3310', 'term': 'Root canal therapy, anterior tooth', 'entity': 'rct'}, {'code': 'CDT-D2740', 'term': 'Crown, porcelain/ceramic', 'entity': 'crown'}]
DENT-00040	2025/6/2	female	84	['non-smoker', 'GERD', 'high sugar diet']	penicillin	Date: 2025-06-02 Patient: Casey Garcia, 84-year-old female. Chief Complaint: food packing between teeth. History: Risk factors include non-smoker, GERD, high sugar diet. Allergies: penicillin. Subjective: Reports food packing between teeth for 9 weeks. Objective: Exam shows calculus deposits on lower anteriors. Radiographs reviewed. Assessment: Z01.20 Dental examination without abnormal findings;…	[{'mention': 'routine exam and prophylaxis with no significant findings', 'icd10': {'code': 'Z01.20', 'term': 'Dental examination without abnormal findings'}, 'snodent': {'code': 'SND-EXM-000', 'term': 'Routine dental exam and prophylaxis'}, 'tooth_number': 15}, {'mention': 'gingival erythema and bleeding on probing', 'icd10': {'code': 'K05.1', 'term': 'Gingivitis'}, 'snodent': {'code': 'SND-GIN-…	[{'code': 'CDT-D1110', 'term': 'Adult prophylaxis (cleaning)', 'entity': 'prophy'}]
DENT-00041	2024/9/16	female	44	['pregnant (2nd trimester)', 'type 2 diabetes']	none	Date: 2024-09-16 Patient: Jamie Wilson, 44-year-old female. Chief Complaint: spontaneous tooth pain at night. History: Risk factors include pregnant (2nd trimester), type 2 diabetes. Allergies: none. Subjective: Reports spontaneous tooth pain at night for 7 weeks. Objective: Exam shows occlusal caries visible on explorer. Radiographs reviewed. Assessment: K08.4 Partial loss of teeth, unspecified …	[{'mention': 'finding related to tooth #19', 'icd10': {'code': 'K08.4', 'term': 'Partial loss of teeth, unspecified cause'}, 'snodent': None, 'tooth_number': 19}]	[{'code': 'CDT-D2140', 'term': 'Amalgam restoration, 1 surface posterior', 'entity': 'restoration'}]
DENT-00042	2025/9/12	female	41	['xerostomia', 'type 2 diabetes', 'high sugar diet']	NSAIDs	Date: 2025-09-12 Patient: Jordan Jackson, 41-year-old female. Chief Complaint: metallic taste and gum soreness. History: Risk factors include xerostomia, type 2 diabetes, high sugar diet. Allergies: NSAIDs. Subjective: Reports metallic taste and gum soreness for 6 weeks. Objective: Exam shows probing depths 4-6 mm in posterior quadrants. Radiographs reviewed. Assessment: K02.9 Dental caries, unsp…	[{'mention': 'lingual caries on tooth #3 (lower left)', 'icd10': {'code': 'K02.9', 'term': 'Dental caries, unspecified'}, 'snodent': {'code': 'SND-CAR-002', 'term': 'Pit and fissure caries'}, 'tooth_number': 3}, {'mention': 'periapical swelling adjacent to tooth #6', 'icd10': {'code': 'K04.7', 'term': 'Periapical abscess without sinus'}, 'snodent': {'code': 'SND-ABS-021', 'term': 'Acute periapica…	[{'code': 'CDT-D2392', 'term': 'Composite resin, 2 surfaces posterior', 'entity': 'restoration'}, {'code': 'CDT-D3320', 'term': 'Root canal therapy, premolar tooth', 'entity': 'rct'}, {'code': 'CDT-D2740', 'term': 'Crown, porcelain/ceramic', 'entity': 'crown'}]
DENT-00043	2022/10/16	female	49	['xerostomia', 'former smoker', 'regular flossing']	penicillin	Date: 2022-10-16 Patient: Riley Rodriguez, 49-year-old female. Chief Complaint: gingival bleeding while brushing. History: Risk factors include xerostomia, former smoker, regular flossing. Allergies: penicillin. Subjective: Reports gingival bleeding while brushing for 9 weeks. Objective: Exam shows no caries or periodontal pockets; routine prophylaxis performed. Radiographs reviewed. Assessment: …	[{'mention': 'finding related to tooth #1', 'icd10': {'code': 'K08.4', 'term': 'Partial loss of teeth, unspecified cause'}, 'snodent': None, 'tooth_number': 1}, {'mention': 'incisal caries on tooth #24 (lower left)', 'icd10': {'code': 'K02.9', 'term': 'Dental caries, unspecified'}, 'snodent': {'code': 'SND-CAR-002', 'term': 'Pit and fissure caries'}, 'tooth_number': 24}, {'mention': 'periodontal …	[{'code': 'CDT-D2392', 'term': 'Composite resin, 2 surfaces posterior', 'entity': 'restoration'}, {'code': 'CDT-D4341', 'term': 'Scaling and root planing, 4+ teeth per quadrant', 'entity': 'srp'}]
DENT-00044	2022/3/18	female	64	['non-smoker']	none	Date: 2022-03-18 Patient: Taylor Moore, 64-year-old female. Chief Complaint: intermittent swelling near the molar. History: Risk factors include non-smoker. Allergies: none. Subjective: Reports intermittent swelling near the molar for 12 weeks. Objective: Exam shows mobility grade I on lower incisors. Radiographs reviewed. Assessment: K05.3 Chronic periodontitis. SNODENT (seeded concepts): SND-PE…	[{'mention': 'periodontal pockets around tooth #25', 'icd10': {'code': 'K05.3', 'term': 'Chronic periodontitis'}, 'snodent': {'code': 'SND-PER-010', 'term': 'Generalized chronic periodontitis'}, 'tooth_number': 25}]	[{'code': 'CDT-D4341', 'term': 'Scaling and root planing, 4+ teeth per quadrant', 'entity': 'srp'}]
DENT-00045	2024/6/27	female	47	['xerostomia']	latex	Date: 2024-06-27 Patient: Morgan Jackson, 47-year-old female. Chief Complaint: fractured cusp after biting hard candy. History: Risk factors include xerostomia. Allergies: latex. Subjective: Reports fractured cusp after biting hard candy for 11 weeks. Objective: Exam shows occlusal caries visible on explorer. Radiographs reviewed. Assessment: K04.0 Pulpitis; K08.4 Partial loss of teeth, unspecifi…	[{'mention': 'irreversible pulpitis suspected on tooth #23', 'icd10': {'code': 'K04.0', 'term': 'Pulpitis'}, 'snodent': {'code': 'SND-PUL-020', 'term': 'Symptomatic irreversible pulpitis'}, 'tooth_number': 23}, {'mention': 'finding related to tooth #18', 'icd10': {'code': 'K08.4', 'term': 'Partial loss of teeth, unspecified cause'}, 'snodent': None, 'tooth_number': 18}]	[{'code': 'CDT-D3320', 'term': 'Root canal therapy, premolar tooth', 'entity': 'rct'}, {'code': 'CDT-D2740', 'term': 'Crown, porcelain/ceramic', 'entity': 'crown'}]
DENT-00046	2025/4/15	male	84	['former smoker']	latex	Date: 2025-04-15 Patient: Sam Garcia, 84-year-old male. Chief Complaint: gingival bleeding while brushing. History: Risk factors include former smoker. Allergies: latex. Subjective: Reports gingival bleeding while brushing for 11 weeks. Objective: Exam shows occlusal caries visible on explorer. Radiographs reviewed. Assessment: K04.7 Periapical abscess without sinus. SNODENT (seeded concepts): SN…	[{'mention': 'periapical swelling adjacent to tooth #18', 'icd10': {'code': 'K04.7', 'term': 'Periapical abscess without sinus'}, 'snodent': {'code': 'SND-ABS-021', 'term': 'Acute periapical abscess'}, 'tooth_number': 18}]	[{'code': 'CDT-D3330', 'term': 'Root canal therapy, molar tooth', 'entity': 'rct'}]
DENT-00047	2022/9/17	female	14	['pregnant (2nd trimester)']	none	Date: 2022-09-17 Patient: Jamie Garcia, 14-year-old female. Chief Complaint: food packing between teeth. History: Risk factors include pregnant (2nd trimester). Allergies: none. Subjective: Reports food packing between teeth for 1 weeks. Objective: Exam shows furcation involvement class II on #30. Radiographs reviewed. Assessment: K04.0 Pulpitis. SNODENT (seeded concepts): SND-PUL-020 Symptomatic…	[{'mention': 'irreversible pulpitis suspected on tooth #29', 'icd10': {'code': 'K04.0', 'term': 'Pulpitis'}, 'snodent': {'code': 'SND-PUL-020', 'term': 'Symptomatic irreversible pulpitis'}, 'tooth_number': 29}]	[{'code': 'CDT-D3320', 'term': 'Root canal therapy, premolar tooth', 'entity': 'rct'}]
DENT-00048	2024/6/27	female	63	['GERD', 'former smoker']	none	Date: 2024-06-27 Patient: Alex Johnson, 63-year-old female. Chief Complaint: spontaneous tooth pain at night. History: Risk factors include GERD, former smoker. Allergies: none. Subjective: Reports spontaneous tooth pain at night for 9 weeks. Objective: Exam shows generalized plaque accumulation. Radiographs reviewed. Assessment: K04.7 Periapical abscess without sinus. SNODENT (seeded concepts): …	[{'mention': 'periapical swelling adjacent to tooth #9', 'icd10': {'code': 'K04.7', 'term': 'Periapical abscess without sinus'}, 'snodent': {'code': 'SND-ABS-021', 'term': 'Acute periapical abscess'}, 'tooth_number': 9}]	[{'code': 'CDT-D7140', 'term': 'Extraction, erupted tooth or exposed root', 'entity': 'extraction'}]
DENT-00049	2024/4/27	male	82	['type 2 diabetes', 'poor oral hygiene', 'regular flossing']	latex	Date: 2024-04-27 Patient: Quinn Brown, 82-year-old male. Chief Complaint: bad breath reported by spouse. History: Risk factors include type 2 diabetes, poor oral hygiene, regular flossing. Allergies: latex. Subjective: Reports bad breath reported by spouse for 8 weeks. Objective: Exam shows mobility grade I on lower incisors. Radiographs reviewed. Assessment: K04.0 Pulpitis. SNODENT (seeded conce…	[{'mention': 'irreversible pulpitis suspected on tooth #28', 'icd10': {'code': 'K04.0', 'term': 'Pulpitis'}, 'snodent': {'code': 'SND-PUL-020', 'term': 'Symptomatic irreversible pulpitis'}, 'tooth_number': 28}]	[{'code': 'CDT-D3320', 'term': 'Root canal therapy, premolar tooth', 'entity': 'rct'}]
DENT-00050	2025/4/16	female	24	['xerostomia', 'non-smoker', 'bruxism']	none	Date: 2025-04-16 Patient: Taylor Williams, 24-year-old female. Chief Complaint: no current complaints; routine check-up. History: Risk factors include xerostomia, non-smoker. Allergies: none. Subjective: Reports no current complaints; routine check-up for 10 weeks. Objective: Exam shows furcation involvement class II on #30. Radiographs reviewed. Assessment: K04.0 Pulpitis. SNODENT (seeded concep…	[{'mention': 'irreversible pulpitis suspected on tooth #23', 'icd10': {'code': 'K04.0', 'term': 'Pulpitis'}, 'snodent': {'code': 'SND-PUL-020', 'term': 'Symptomatic irreversible pulpitis'}, 'tooth_number': 23}]	[{'code': 'CDT-D3330', 'term': 'Root canal therapy, molar tooth', 'entity': 'rct'}, {'code': 'CDT-D2740', 'term': 'Crown, porcelain/ceramic', 'entity': 'crown'}]
DENT-00051	2022/8/24	female	40	['xerostomia']	chlorhexidine	Date: 2022-08-24 Patient: Cameron Jones, 40-year-old female. Chief Complaint: intermittent swelling near the molar. History: Risk factors include xerostomia. Allergies: chlorhexidine. Subjective: Reports intermittent swelling near the molar for 5 weeks. Objective: Exam shows calculus deposits on lower anteriors. Radiographs reviewed. Assessment: S02.5 Fracture of tooth (traumatic). SNODENT (seede…	[{'mention': 'cracked tooth line on tooth #18', 'icd10': {'code': 'S02.5', 'term': 'Fracture of tooth (traumatic)'}, 'snodent': {'code': 'SND-FRX-015', 'term': 'Cracked tooth'}, 'tooth_number': 18}]	[{'code': 'CDT-D7140', 'term': 'Extraction, erupted tooth or exposed root', 'entity': 'extraction'}]
DENT-00052	2022/7/7	female	20	['GERD']	none	Date: 2022-07-07 Patient: Riley Jones, 20-year-old female. Chief Complaint: no current complaints; routine check-up. History: Risk factors include GERD. Allergies: none. Subjective: Reports no current complaints; routine check-up for 10 weeks. Objective: Exam shows occlusal caries visible on explorer. Radiographs reviewed. Assessment: Z01.20 Dental examination without abnormal findings. SNODENT (…	[{'mention': 'routine exam and prophylaxis with no significant findings', 'icd10': {'code': 'Z01.20', 'term': 'Dental examination without abnormal findings'}, 'snodent': {'code': 'SND-EXM-000', 'term': 'Routine dental exam and prophylaxis'}, 'tooth_number': 11}]	[{'code': 'CDT-D1110', 'term': 'Adult prophylaxis (cleaning)', 'entity': 'prophy'}]
DENT-00053	2025/5/28	male	46	['GERD', 'poor oral hygiene']	none	Date: 2025-05-28 Patient: Riley Johnson, 46-year-old male. Chief Complaint: fractured cusp after biting hard candy. History: Risk factors include GERD, poor oral hygiene. Allergies: none. Subjective: Reports fractured cusp after biting hard candy for 9 weeks. Objective: Exam shows no caries or periodontal pockets; routine prophylaxis performed. Radiographs reviewed. Assessment: K04.0 Pulpitis. SN…	[{'mention': 'irreversible pulpitis suspected on tooth #28', 'icd10': {'code': 'K04.0', 'term': 'Pulpitis'}, 'snodent': {'code': 'SND-PUL-020', 'term': 'Symptomatic irreversible pulpitis'}, 'tooth_number': 28}]	[{'code': 'CDT-D3330', 'term': 'Root canal therapy, molar tooth', 'entity': 'rct'}]
DENT-00054	2023/8/16	male	38	['type 2 diabetes', 'non-smoker']	NSAIDs	Date: 2023-08-16 Patient: Kendall Johnson, 38-year-old male. Chief Complaint: bad breath reported by spouse. History: Risk factors include type 2 diabetes. Allergies: NSAIDs. Subjective: Reports bad breath reported by spouse for 7 weeks. Objective: Exam shows generalized plaque accumulation. Radiographs reviewed. Assessment: S02.5 Fracture of tooth (traumatic). SNODENT (seeded concepts): SND-FRX-…	[{'mention': 'cracked tooth line on tooth #9', 'icd10': {'code': 'S02.5', 'term': 'Fracture of tooth (traumatic)'}, 'snodent': {'code': 'SND-FRX-015', 'term': 'Cracked tooth'}, 'tooth_number': 9}]	[{'code': 'CDT-D7140', 'term': 'Extraction, erupted tooth or exposed root', 'entity': 'extraction'}]
DENT-00055	2023/8/16	female	85	['high sugar diet', 'poor oral hygiene']	none	Date: 2023-08-16 Patient: Hayden Williams, 85-year-old female. Chief Complaint: spontaneous tooth pain at night. History: Risk factors include high sugar diet. Allergies: none. Subjective: Reports spontaneous tooth pain at night for 7 weeks. Objective: Exam shows no caries or periodontal pockets; routine prophylaxis performed. Radiographs reviewed. Assessment: K08.4 Partial loss of teeth, unspeci…	[{'mention': 'finding related to tooth #11', 'icd10': {'code': 'K08.4', 'term': 'Partial loss of teeth, unspecified cause'}, 'snodent': None, 'tooth_number': 11}]	[{'code': 'CDT-D4341', 'term': 'Scaling and root planing, 4+ teeth per quadrant', 'entity': 'srp'}]
DENT-00056	2022/6/6	female	51	['xerostomia', 'type 2 diabetes', 'GERD']	amoxicillin	Date: 2022-06-06 Patient: Kendall Williams, 51-year-old female. Chief Complaint: no current complaints; routine check-up. History: Risk factors include xerostomia. Allergies: amoxicillin. Subjective: Reports no current complaints; routine check-up for 3 weeks. Objective: Exam shows generalized plaque accumulation. Radiographs reviewed. Assessment: K05.3 Chronic periodontitis. SNODENT (seeded conc…	[{'mention': 'periodontal pockets around tooth #23', 'icd10': {'code': 'K05.3', 'term': 'Chronic periodontitis'}, 'snodent': {'code': 'SND-PER-010', 'term': 'Generalized chronic periodontitis'}, 'tooth_number': 23}]	[{'code': 'CDT-D4341', 'term': 'Scaling and root planing, 4+ teeth per quadrant', 'entity': 'srp'}]
DENT-00057	2025/3/2	male	75	['high sugar diet', 'GERD']	none	Date: 2025-03-02 Patient: Casey Williams, 75-year-old male. Chief Complaint: metallic taste and gum soreness. History: Risk factors include high sugar diet, GERD. Allergies: none. Subjective: Reports metallic taste and gum soreness for 11 weeks. Objective: Exam shows calculus deposits on lower anteriors. Radiographs reviewed. Assessment: K08.4 Partial loss of teeth, unspecified cause. SNODENT (se…	[{'mention': 'finding related to tooth #10', 'icd10': {'code': 'K08.4', 'term': 'Partial loss of teeth, unspecified cause'}, 'snodent': None, 'tooth_number': 10}]	[{'code': 'CDT-D6010', 'term': 'Surgical placement of implant body: endosteal', 'entity': 'implant'}]
DENT-00058	2024/1/26	male	51	['regular flossing', 'smoker']	none	Date: 2024-01-26 Patient: Jordan Anderson, 51-year-old male. Chief Complaint: intermittent swelling near the molar. History: Risk factors include regular flossing, smoker. Allergies: none. Subjective: Reports intermittent swelling near the molar for 2 weeks. Objective: Exam shows generalized plaque accumulation. Radiographs reviewed. Assessment: K04.0 Pulpitis; K05.1 Gingivitis. SNODENT (seeded c…	[{'mention': 'irreversible pulpitis suspected on tooth #30', 'icd10': {'code': 'K04.0', 'term': 'Pulpitis'}, 'snodent': {'code': 'SND-PUL-020', 'term': 'Symptomatic irreversible pulpitis'}, 'tooth_number': 30}, {'mention': 'gingival erythema and bleeding on probing', 'icd10': {'code': 'K05.1', 'term': 'Gingivitis'}, 'snodent': {'code': 'SND-GIN-003', 'term': 'Plaque-induced gingivitis'}, 'tooth_n…	[{'code': 'CDT-D3330', 'term': 'Root canal therapy, molar tooth', 'entity': 'rct'}, {'code': 'CDT-D4341', 'term': 'Scaling and root planing, 4+ teeth per quadrant', 'entity': 'srp'}]
DENT-00059	2024/1/16	male	68	['bruxism', 'GERD']	amoxicillin	Date: 2024-01-16 Patient: Riley Johnson, 68-year-old male. Chief Complaint: bad breath reported by spouse. History: Risk factors include bruxism, GERD. Allergies: amoxicillin. Subjective: Reports bad breath reported by spouse for 2 weeks. Objective: Exam shows radiolucency at apex suggestive of periapical pathology. Radiographs reviewed. Assessment: K08.4 Partial loss of teeth, unspecified cause.…	[{'mention': 'finding related to tooth #4', 'icd10': {'code': 'K08.4', 'term': 'Partial loss of teeth, unspecified cause'}, 'snodent': None, 'tooth_number': 4}]	[{'code': 'CDT-D2392', 'term': 'Composite resin, 2 surfaces posterior', 'entity': 'restoration'}]
DENT-00060	2023/12/18	male	54	['high sugar diet']	amoxicillin	Date: 2023-12-18 Patient: Reese Rodriguez, 54-year-old male. Chief Complaint: intermittent swelling near the molar. History: Risk factors include high sugar diet. Allergies: amoxicillin. Subjective: Reports intermittent swelling near the molar for 11 weeks. Objective: Exam shows no caries or periodontal pockets; routine prophylaxis performed. Radiographs reviewed. Assessment: K04.0 Pulpitis. SNOD…	[{'mention': 'irreversible pulpitis suspected on tooth #25', 'icd10': {'code': 'K04.0', 'term': 'Pulpitis'}, 'snodent': {'code': 'SND-PUL-020', 'term': 'Symptomatic irreversible pulpitis'}, 'tooth_number': 25}]	[{'code': 'CDT-D3310', 'term': 'Root canal therapy, anterior tooth', 'entity': 'rct'}]
DENT-00061	2024/9/22	male	58	['non-smoker', 'type 2 diabetes']	chlorhexidine	Date: 2024-09-22 Patient: Quinn Anderson, 58-year-old male. Chief Complaint: gingival bleeding while brushing. History: Risk factors include non-smoker. Allergies: chlorhexidine. Subjective: Reports gingival bleeding while brushing for 8 weeks. Objective: Exam shows occlusal caries visible on explorer. Radiographs reviewed. Assessment: K04.7 Periapical abscess without sinus; K02.9 Dental caries, …	[{'mention': 'periapical swelling adjacent to tooth #3', 'icd10': {'code': 'K04.7', 'term': 'Periapical abscess without sinus'}, 'snodent': {'code': 'SND-ABS-021', 'term': 'Acute periapical abscess'}, 'tooth_number': 3}, {'mention': 'mesial caries on tooth #25 (upper left)', 'icd10': {'code': 'K02.9', 'term': 'Dental caries, unspecified'}, 'snodent': {'code': 'SND-CAR-001', 'term': 'Dental caries…	[{'code': 'CDT-D3310', 'term': 'Root canal therapy, anterior tooth', 'entity': 'rct'}, {'code': 'CDT-D2392', 'term': 'Composite resin, 2 surfaces posterior', 'entity': 'restoration'}, {'code': 'CDT-D1110', 'term': 'Adult prophylaxis (cleaning)', 'entity': 'prophy'}]
DENT-00062	2024/8/3	male	51	['type 2 diabetes', 'xerostomia']	none	Date: 2024-08-03 Patient: Hayden Garcia, 51-year-old male. Chief Complaint: intermittent swelling near the molar. History: Risk factors include type 2 diabetes. Allergies: none. Subjective: Reports intermittent swelling near the molar for 11 weeks. Objective: Exam shows no caries or periodontal pockets; routine prophylaxis performed. Radiographs reviewed. Assessment: S02.5 Fracture of tooth (trau…	[{'mention': 'cracked tooth line on tooth #13', 'icd10': {'code': 'S02.5', 'term': 'Fracture of tooth (traumatic)'}, 'snodent': {'code': 'SND-FRX-015', 'term': 'Cracked tooth'}, 'tooth_number': 13}]	[{'code': 'CDT-D7140', 'term': 'Extraction, erupted tooth or exposed root', 'entity': 'extraction'}]
DENT-00063	2024/11/17	female	22	['pregnant (2nd trimester)']	none	Date: 2024-11-17 Patient: Morgan Brown, 22-year-old female. Chief Complaint: pain on chewing. History: Risk factors include pregnant (2nd trimester). Allergies: none. Subjective: Reports pain on chewing for 9 weeks. Objective: Exam shows no caries or periodontal pockets; routine prophylaxis performed. Radiographs reviewed. Assessment: K05.3 Chronic periodontitis. SNODENT (seeded concepts): SND-PE…	[{'mention': 'periodontal pockets around tooth #23', 'icd10': {'code': 'K05.3', 'term': 'Chronic periodontitis'}, 'snodent': {'code': 'SND-PER-010', 'term': 'Generalized chronic periodontitis'}, 'tooth_number': 23}]	[{'code': 'CDT-D4341', 'term': 'Scaling and root planing, 4+ teeth per quadrant', 'entity': 'srp'}]
DENT-00064	2022/10/9	male	15	['former smoker', 'xerostomia']	amoxicillin	Date: 2022-10-09 Patient: Taylor Anderson, 15-year-old male. Chief Complaint: sensitivity to cold. History: Risk factors include former smoker. Allergies: amoxicillin. Subjective: Reports sensitivity to cold for 1 weeks. Objective: Exam shows radiolucency at apex suggestive of periapical pathology. Radiographs reviewed. Assessment: Z01.20 Dental examination without abnormal findings; K08.4 Partia…	[{'mention': 'routine exam and prophylaxis with no significant findings', 'icd10': {'code': 'Z01.20', 'term': 'Dental examination without abnormal findings'}, 'snodent': {'code': 'SND-EXM-000', 'term': 'Routine dental exam and prophylaxis'}, 'tooth_number': 29}, {'mention': 'finding related to tooth #6', 'icd10': {'code': 'K08.4', 'term': 'Partial loss of teeth, unspecified cause'}, 'snodent': No…	[{'code': 'CDT-D4341', 'term': 'Scaling and root planing, 4+ teeth per quadrant', 'entity': 'srp'}, {'code': 'CDT-D3320', 'term': 'Root canal therapy, premolar tooth', 'entity': 'rct'}, {'code': 'CDT-D2740', 'term': 'Crown, porcelain/ceramic', 'entity': 'crown'}]
DENT-00065	2022/10/22	male	75	['bruxism', 'smoker', 'GERD']	latex	Date: 2022-10-22 Patient: Hayden Williams, 75-year-old male. Chief Complaint: intermittent swelling near the molar. History: Risk factors include bruxism, smoker, GERD. Allergies: latex. Subjective: Reports intermittent swelling near the molar for 11 weeks. Objective: Exam shows no caries or periodontal pockets; routine prophylaxis performed. Radiographs reviewed. Assessment: K08.4 Partial loss o…	[{'mention': 'finding related to tooth #16', 'icd10': {'code': 'K08.4', 'term': 'Partial loss of teeth, unspecified cause'}, 'snodent': None, 'tooth_number': 16}]	[{'code': 'CDT-D3310', 'term': 'Root canal therapy, anterior tooth', 'entity': 'rct'}]
DENT-00066	2024/2/4	female	72	['GERD']	none	Date: 2024-02-04 Patient: Taylor Smith, 72-year-old female. Chief Complaint: intermittent swelling near the molar. History: Risk factors include GERD. Allergies: none. Subjective: Reports intermittent swelling near the molar for 3 weeks. Objective: Exam shows localized gingival inflammation. Radiographs reviewed. Assessment: K04.0 Pulpitis. SNODENT (seeded concepts): SND-PUL-020 Symptomatic irrev…	[{'mention': 'irreversible pulpitis suspected on tooth #16', 'icd10': {'code': 'K04.0', 'term': 'Pulpitis'}, 'snodent': {'code': 'SND-PUL-020', 'term': 'Symptomatic irreversible pulpitis'}, 'tooth_number': 16}]	[{'code': 'CDT-D3330', 'term': 'Root canal therapy, molar tooth', 'entity': 'rct'}]
DENT-00067	2022/3/17	female	73	['non-smoker', 'GERD', 'former smoker']	none	Date: 2022-03-17 Patient: Sam Miller, 73-year-old female. Chief Complaint: intermittent swelling near the molar. History: Risk factors include non-smoker, GERD. Allergies: none. Subjective: Reports intermittent swelling near the molar for 1 weeks. Objective: Exam shows occlusal caries visible on explorer. Radiographs reviewed. Assessment: K05.3 Chronic periodontitis. SNODENT (seeded concepts): SN…	[{'mention': 'periodontal pockets around tooth #21', 'icd10': {'code': 'K05.3', 'term': 'Chronic periodontitis'}, 'snodent': {'code': 'SND-PER-010', 'term': 'Generalized chronic periodontitis'}, 'tooth_number': 21}]	[{'code': 'CDT-D4341', 'term': 'Scaling and root planing, 4+ teeth per quadrant', 'entity': 'srp'}]
DENT-00068	2024/3/2	female	27	['poor oral hygiene', 'GERD']	none	Date: 2024-03-02 Patient: Jordan Martinez, 27-year-old female. Chief Complaint: bad breath reported by spouse. History: Risk factors include poor oral hygiene, GERD. Allergies: none. Subjective: Reports bad breath reported by spouse for 10 weeks. Objective: Exam shows probing depths 4-6 mm in posterior quadrants. Radiographs reviewed. Assessment: Z01.20 Dental examination without abnormal finding…	[{'mention': 'routine exam and prophylaxis with no significant findings', 'icd10': {'code': 'Z01.20', 'term': 'Dental examination without abnormal findings'}, 'snodent': {'code': 'SND-EXM-000', 'term': 'Routine dental exam and prophylaxis'}, 'tooth_number': 18}]	[{'code': 'CDT-D4341', 'term': 'Scaling and root planing, 4+ teeth per quadrant', 'entity': 'srp'}]
DENT-00069	2022/12/8	male	53	['pregnant (2nd trimester)', 'GERD', 'regular flossing']	none	Date: 2022-12-08 Patient: Sam Brown, 53-year-old male. Chief Complaint: fractured cusp after biting hard candy. History: Risk factors include pregnant (2nd trimester), GERD, regular flossing. Allergies: none. Subjective: Reports fractured cusp after biting hard candy for 11 weeks. Objective: Exam shows vertical fracture line noted under transillumination. Radiographs reviewed. Assessment: K08.4 P…	[{'mention': 'finding related to tooth #28', 'icd10': {'code': 'K08.4', 'term': 'Partial loss of teeth, unspecified cause'}, 'snodent': None, 'tooth_number': 28}]	[{'code': 'CDT-D2392', 'term': 'Composite resin, 2 surfaces posterior', 'entity': 'restoration'}]
DENT-00070	2023/4/29	male	68	['non-smoker']	penicillin	Date: 2023-04-29 Patient: Riley Smith, 68-year-old male. Chief Complaint: metallic taste and gum soreness. History: Risk factors include non-smoker. Allergies: penicillin. Subjective: Reports metallic taste and gum soreness for 10 weeks. Objective: Exam shows vertical fracture line noted under transillumination. Radiographs reviewed. Assessment: K02.9 Dental caries, unspecified. SNODENT (seeded c…	[{'mention': 'distal caries on tooth #29 (lower left)', 'icd10': {'code': 'K02.9', 'term': 'Dental caries, unspecified'}, 'snodent': {'code': 'SND-CAR-001', 'term': 'Dental caries on smooth surface'}, 'tooth_number': 29}]	[{'code': 'CDT-D2392', 'term': 'Composite resin, 2 surfaces posterior', 'entity': 'restoration'}]
DENT-00071	2024/10/19	female	43	['smoker']	amoxicillin	Date: 2024-10-19 Patient: Kendall Martinez, 43-year-old female. Chief Complaint: no current complaints; routine check-up. History: Risk factors include smoker. Allergies: amoxicillin. Subjective: Reports no current complaints; routine check-up for 9 weeks. Objective: Exam shows no caries or periodontal pockets; routine prophylaxis performed. Radiographs reviewed. Assessment: K04.0 Pulpitis; K04.7…	[{'mention': 'irreversible pulpitis suspected on tooth #14', 'icd10': {'code': 'K04.0', 'term': 'Pulpitis'}, 'snodent': {'code': 'SND-PUL-020', 'term': 'Symptomatic irreversible pulpitis'}, 'tooth_number': 14}, {'mention': 'periapical swelling adjacent to tooth #13', 'icd10': {'code': 'K04.7', 'term': 'Periapical abscess without sinus'}, 'snodent': {'code': 'SND-ABS-021', 'term': 'Acute periapica…	[{'code': 'CDT-D3310', 'term': 'Root canal therapy, anterior tooth', 'entity': 'rct'}, {'code': 'CDT-D3330', 'term': 'Root canal therapy, molar tooth', 'entity': 'rct'}, {'code': 'CDT-D7140', 'term': 'Extraction, erupted tooth or exposed root', 'entity': 'extraction'}]
DENT-00072	2022/10/12	female	77	['former smoker']	latex	Date: 2022-10-12 Patient: Riley Miller, 77-year-old female. Chief Complaint: gingival bleeding while brushing. History: Risk factors include former smoker. Allergies: latex. Subjective: Reports gingival bleeding while brushing for 2 weeks. Objective: Exam shows mobility grade I on lower incisors. Radiographs reviewed. Assessment: K08.4 Partial loss of teeth, unspecified cause. SNODENT (seeded con…	[{'mention': 'finding related to tooth #30', 'icd10': {'code': 'K08.4', 'term': 'Partial loss of teeth, unspecified cause'}, 'snodent': None, 'tooth_number': 30}]	[{'code': 'CDT-D1110', 'term': 'Adult prophylaxis (cleaning)', 'entity': 'prophy'}]
DENT-00073	2025/8/8	female	85	['non-smoker']	chlorhexidine	Date: 2025-08-08 Patient: Peyton Taylor, 85-year-old female. Chief Complaint: spontaneous tooth pain at night. History: Risk factors include non-smoker. Allergies: chlorhexidine. Subjective: Reports spontaneous tooth pain at night for 9 weeks. Objective: Exam shows mobility grade I on lower incisors. Radiographs reviewed. Assessment: K08.4 Partial loss of teeth, unspecified cause. SNODENT (seeded…	[{'mention': 'finding related to tooth #9', 'icd10': {'code': 'K08.4', 'term': 'Partial loss of teeth, unspecified cause'}, 'snodent': None, 'tooth_number': 9}]	[{'code': 'CDT-D3310', 'term': 'Root canal therapy, anterior tooth', 'entity': 'rct'}]
DENT-00074	2022/6/11	male	32	['type 2 diabetes', 'xerostomia']	NSAIDs	Date: 2022-06-11 Patient: Casey Wilson, 32-year-old male. Chief Complaint: intermittent swelling near the molar. History: Risk factors include type 2 diabetes, xerostomia. Allergies: NSAIDs. Subjective: Reports intermittent swelling near the molar for 10 weeks. Objective: Exam shows occlusal caries visible on explorer. Radiographs reviewed. Assessment: K05.1 Gingivitis; K04.0 Pulpitis. SNODENT (s…	[{'mention': 'gingival erythema and bleeding on probing', 'icd10': {'code': 'K05.1', 'term': 'Gingivitis'}, 'snodent': {'code': 'SND-GIN-003', 'term': 'Plaque-induced gingivitis'}, 'tooth_number': 6}, {'mention': 'irreversible pulpitis suspected on tooth #11', 'icd10': {'code': 'K04.0', 'term': 'Pulpitis'}, 'snodent': {'code': 'SND-PUL-020', 'term': 'Symptomatic irreversible pulpitis'}, 'tooth_nu…	[{'code': 'CDT-D4341', 'term': 'Scaling and root planing, 4+ teeth per quadrant', 'entity': 'srp'}, {'code': 'CDT-D3310', 'term': 'Root canal therapy, anterior tooth', 'entity': 'rct'}, {'code': 'CDT-D2740', 'term': 'Crown, porcelain/ceramic', 'entity': 'crown'}]
DENT-00075	2023/5/17	female	81	['GERD', 'pregnant (2nd trimester)']	none	Date: 2023-05-17 Patient: Quinn Smith, 81-year-old female. Chief Complaint: metallic taste and gum soreness. History: Risk factors include GERD, pregnant (2nd trimester). Allergies: none. Subjective: Reports metallic taste and gum soreness for 10 weeks. Objective: Exam shows no caries or periodontal pockets; routine prophylaxis performed. Radiographs reviewed. Assessment: K04.0 Pulpitis. SNODENT …	[{'mention': 'irreversible pulpitis suspected on tooth #11', 'icd10': {'code': 'K04.0', 'term': 'Pulpitis'}, 'snodent': {'code': 'SND-PUL-020', 'term': 'Symptomatic irreversible pulpitis'}, 'tooth_number': 11}]	[{'code': 'CDT-D3320', 'term': 'Root canal therapy, premolar tooth', 'entity': 'rct'}]
DENT-00076	2023/10/16	female	28	['bruxism', 'GERD']	penicillin	Date: 2023-10-16 Patient: Sam Anderson, 28-year-old female. Chief Complaint: gingival bleeding while brushing. History: Risk factors include bruxism, GERD. Allergies: penicillin. Subjective: Reports gingival bleeding while brushing for 10 weeks. Objective: Exam shows mobility grade I on lower incisors. Radiographs reviewed. Assessment: Z01.20 Dental examination without abnormal findings. SNODENT …	[{'mention': 'routine exam and prophylaxis with no significant findings', 'icd10': {'code': 'Z01.20', 'term': 'Dental examination without abnormal findings'}, 'snodent': {'code': 'SND-EXM-000', 'term': 'Routine dental exam and prophylaxis'}, 'tooth_number': 10}]	[{'code': 'CDT-D1110', 'term': 'Adult prophylaxis (cleaning)', 'entity': 'prophy'}]
DENT-00077	2024/10/18	female	36	['regular flossing']	none	Date: 2024-10-18 Patient: Riley Martinez, 36-year-old female. Chief Complaint: intermittent swelling near the molar. History: Risk factors include regular flossing. Allergies: none. Subjective: Reports intermittent swelling near the molar for 5 weeks. Objective: Exam shows mobility grade I on lower incisors. Radiographs reviewed. Assessment: S02.5 Fracture of tooth (traumatic). SNODENT (seeded co…	[{'mention': 'cracked tooth line on tooth #16', 'icd10': {'code': 'S02.5', 'term': 'Fracture of tooth (traumatic)'}, 'snodent': {'code': 'SND-FRX-015', 'term': 'Cracked tooth'}, 'tooth_number': 16}]	[{'code': 'CDT-D2740', 'term': 'Crown, porcelain/ceramic', 'entity': 'crown'}]
DENT-00078	2024/4/5	male	25	['non-smoker', 'pregnant (2nd trimester)']	chlorhexidine	Date: 2024-04-05 Patient: Peyton Wilson, 25-year-old male. Chief Complaint: bad breath reported by spouse. History: Risk factors include non-smoker, pregnant (2nd trimester). Allergies: chlorhexidine. Subjective: Reports bad breath reported by spouse for 5 weeks. Objective: Exam shows localized gingival inflammation. Radiographs reviewed. Assessment: K05.3 Chronic periodontitis. SNODENT (seeded c…	[{'mention': 'periodontal pockets around tooth #19', 'icd10': {'code': 'K05.3', 'term': 'Chronic periodontitis'}, 'snodent': {'code': 'SND-PER-010', 'term': 'Generalized chronic periodontitis'}, 'tooth_number': 19}]	[{'code': 'CDT-D4341', 'term': 'Scaling and root planing, 4+ teeth per quadrant', 'entity': 'srp'}]
DENT-00079	2024/10/21	female	83	['non-smoker', 'type 2 diabetes']	none	Date: 2024-10-21 Patient: Kendall Anderson, 83-year-old female. Chief Complaint: sensitivity to cold. History: Risk factors include non-smoker, type 2 diabetes. Allergies: none. Subjective: Reports sensitivity to cold for 9 weeks. Objective: Exam shows localized gingival inflammation. Radiographs reviewed. Assessment: K08.4 Partial loss of teeth, unspecified cause. SNODENT (seeded concepts): N/A.…	[{'mention': 'finding related to tooth #31', 'icd10': {'code': 'K08.4', 'term': 'Partial loss of teeth, unspecified cause'}, 'snodent': None, 'tooth_number': 31}]	[{'code': 'CDT-D3310', 'term': 'Root canal therapy, anterior tooth', 'entity': 'rct'}]
DENT-00080	2025/2/26	female	50	['xerostomia', 'bruxism', 'high sugar diet']	none	Date: 2025-02-26 Patient: Sam Miller, 50-year-old female. Chief Complaint: intermittent swelling near the molar. History: Risk factors include xerostomia. Allergies: none. Subjective: Reports intermittent swelling near the molar for 9 weeks. Objective: Exam shows mobility grade I on lower incisors. Radiographs reviewed. Assessment: K08.4 Partial loss of teeth, unspecified cause; K04.7 Periapical …	[{'mention': 'finding related to tooth #8', 'icd10': {'code': 'K08.4', 'term': 'Partial loss of teeth, unspecified cause'}, 'snodent': None, 'tooth_number': 8}, {'mention': 'periapical swelling adjacent to tooth #31', 'icd10': {'code': 'K04.7', 'term': 'Periapical abscess without sinus'}, 'snodent': {'code': 'SND-ABS-021', 'term': 'Acute periapical abscess'}, 'tooth_number': 31}]	[{'code': 'CDT-D3310', 'term': 'Root canal therapy, anterior tooth', 'entity': 'rct'}]
DENT-00081	2024/5/7	male	36	['regular flossing']	chlorhexidine	Date: 2024-05-07 Patient: Avery Johnson, 36-year-old male. Chief Complaint: pain on chewing. History: Risk factors include regular flossing. Allergies: chlorhexidine. Subjective: Reports pain on chewing for 8 weeks. Objective: Exam shows no caries or periodontal pockets; routine prophylaxis performed. Radiographs reviewed. Assessment: S02.5 Fracture of tooth (traumatic); K05.1 Gingivitis. SNODENT…	[{'mention': 'cracked tooth line on tooth #4', 'icd10': {'code': 'S02.5', 'term': 'Fracture of tooth (traumatic)'}, 'snodent': {'code': 'SND-FRX-015', 'term': 'Cracked tooth'}, 'tooth_number': 4}, {'mention': 'gingival erythema and bleeding on probing', 'icd10': {'code': 'K05.1', 'term': 'Gingivitis'}, 'snodent': {'code': 'SND-GIN-003', 'term': 'Plaque-induced gingivitis'}, 'tooth_number': 21}]	[{'code': 'CDT-D7140', 'term': 'Extraction, erupted tooth or exposed root', 'entity': 'extraction'}, {'code': 'CDT-D1110', 'term': 'Adult prophylaxis (cleaning)', 'entity': 'prophy'}]
DENT-00082	2023/4/6	female	36	['pregnant (2nd trimester)']	NSAIDs	Date: 2023-04-06 Patient: Jamie Rodriguez, 36-year-old female. Chief Complaint: intermittent swelling near the molar. History: Risk factors include pregnant (2nd trimester). Allergies: NSAIDs. Subjective: Reports intermittent swelling near the molar for 5 weeks. Objective: Exam shows radiolucency at apex suggestive of periapical pathology. Radiographs reviewed. Assessment: Z01.20 Dental examinati…	[{'mention': 'routine exam and prophylaxis with no significant findings', 'icd10': {'code': 'Z01.20', 'term': 'Dental examination without abnormal findings'}, 'snodent': {'code': 'SND-EXM-000', 'term': 'Routine dental exam and prophylaxis'}, 'tooth_number': 23}, {'mention': 'periapical swelling adjacent to tooth #8', 'icd10': {'code': 'K04.7', 'term': 'Periapical abscess without sinus'}, 'snodent…	[{'code': 'CDT-D1110', 'term': 'Adult prophylaxis (cleaning)', 'entity': 'prophy'}, {'code': 'CDT-D3330', 'term': 'Root canal therapy, molar tooth', 'entity': 'rct'}]
DENT-00083	2025/2/25	female	44	['regular flossing', 'type 2 diabetes', 'high sugar diet']	NSAIDs	Date: 2025-02-25 Patient: Taylor Anderson, 44-year-old female. Chief Complaint: intermittent swelling near the molar. History: Risk factors include regular flossing. Allergies: NSAIDs. Subjective: Reports intermittent swelling near the molar for 2 weeks. Objective: Exam shows probing depths 4-6 mm in posterior quadrants. Radiographs reviewed. Assessment: K05.3 Chronic periodontitis. SNODENT (seed…	[{'mention': 'periodontal pockets around tooth #4', 'icd10': {'code': 'K05.3', 'term': 'Chronic periodontitis'}, 'snodent': {'code': 'SND-PER-010', 'term': 'Generalized chronic periodontitis'}, 'tooth_number': 4}]	[{'code': 'CDT-D4341', 'term': 'Scaling and root planing, 4+ teeth per quadrant', 'entity': 'srp'}]
DENT-00084	2025/8/25	male	12	['non-smoker', 'poor oral hygiene', 'regular flossing']	none	Date: 2025-08-25 Patient: Peyton Brown, 12-year-old male. Chief Complaint: gingival bleeding while brushing. History: Risk factors include non-smoker, poor oral hygiene. Allergies: none. Subjective: Reports gingival bleeding while brushing for 3 weeks. Objective: Exam shows radiolucency at apex suggestive of periapical pathology. Radiographs reviewed. Assessment: K02.9 Dental caries, unspecified.…	[{'mention': 'lingual caries on tooth #15 (upper right)', 'icd10': {'code': 'K02.9', 'term': 'Dental caries, unspecified'}, 'snodent': {'code': 'SND-CAR-001', 'term': 'Dental caries on smooth surface'}, 'tooth_number': 15}]	[{'code': 'CDT-D2140', 'term': 'Amalgam restoration, 1 surface posterior', 'entity': 'restoration'}]
DENT-00085	2023/11/18	female	16	['pregnant (2nd trimester)']	penicillin	Date: 2023-11-18 Patient: Peyton Miller, 16-year-old female. Chief Complaint: intermittent swelling near the molar. History: Risk factors include pregnant (2nd trimester). Allergies: penicillin. Subjective: Reports intermittent swelling near the molar for 7 weeks. Objective: Exam shows mobility grade I on lower incisors. Radiographs reviewed. Assessment: Z01.20 Dental examination without abnormal…	[{'mention': 'routine exam and prophylaxis with no significant findings', 'icd10': {'code': 'Z01.20', 'term': 'Dental examination without abnormal findings'}, 'snodent': {'code': 'SND-EXM-000', 'term': 'Routine dental exam and prophylaxis'}, 'tooth_number': 18}, {'mention': 'irreversible pulpitis suspected on tooth #11', 'icd10': {'code': 'K04.0', 'term': 'Pulpitis'}, 'snodent': {'code': 'SND-PUL…	[{'code': 'CDT-D1110', 'term': 'Adult prophylaxis (cleaning)', 'entity': 'prophy'}, {'code': 'CDT-D3330', 'term': 'Root canal therapy, molar tooth', 'entity': 'rct'}, {'code': 'CDT-D4341', 'term': 'Scaling and root planing, 4+ teeth per quadrant', 'entity': 'srp'}]
DENT-00086	2023/5/24	male	35	['regular flossing']	chlorhexidine	Date: 2023-05-24 Patient: Taylor Thomas, 35-year-old male. Chief Complaint: sensitivity to cold. History: Risk factors include regular flossing. Allergies: chlorhexidine. Subjective: Reports sensitivity to cold for 6 weeks. Objective: Exam shows radiolucency at apex suggestive of periapical pathology. Radiographs reviewed. Assessment: Z01.20 Dental examination without abnormal findings. SNODENT (…	[{'mention': 'routine exam and prophylaxis with no significant findings', 'icd10': {'code': 'Z01.20', 'term': 'Dental examination without abnormal findings'}, 'snodent': {'code': 'SND-EXM-000', 'term': 'Routine dental exam and prophylaxis'}, 'tooth_number': 22}]	[{'code': 'CDT-D1110', 'term': 'Adult prophylaxis (cleaning)', 'entity': 'prophy'}]
DENT-00087	2022/8/29	female	32	['GERD', 'bruxism']	NSAIDs	Date: 2022-08-29 Patient: Morgan Moore, 32-year-old female. Chief Complaint: metallic taste and gum soreness. History: Risk factors include GERD, bruxism. Allergies: NSAIDs. Subjective: Reports metallic taste and gum soreness for 10 weeks. Objective: Exam shows radiolucency at apex suggestive of periapical pathology. Radiographs reviewed. Assessment: K05.3 Chronic periodontitis. SNODENT (seeded c…	[{'mention': 'periodontal pockets around tooth #9', 'icd10': {'code': 'K05.3', 'term': 'Chronic periodontitis'}, 'snodent': {'code': 'SND-PER-010', 'term': 'Generalized chronic periodontitis'}, 'tooth_number': 9}]	[{'code': 'CDT-D4341', 'term': 'Scaling and root planing, 4+ teeth per quadrant', 'entity': 'srp'}]
DENT-00088	2024/12/17	male	88	['bruxism']	none	Date: 2024-12-17 Patient: Peyton Davis, 88-year-old male. Chief Complaint: bad breath reported by spouse. History: Risk factors include bruxism. Allergies: none. Subjective: Reports bad breath reported by spouse for 10 weeks. Objective: Exam shows generalized plaque accumulation. Radiographs reviewed. Assessment: K04.0 Pulpitis; K02.9 Dental caries, unspecified; K05.1 Gingivitis. SNODENT (seeded …	[{'mention': 'irreversible pulpitis suspected on tooth #10', 'icd10': {'code': 'K04.0', 'term': 'Pulpitis'}, 'snodent': {'code': 'SND-PUL-020', 'term': 'Symptomatic irreversible pulpitis'}, 'tooth_number': 10}, {'mention': 'incisal caries on tooth #8 (upper left)', 'icd10': {'code': 'K02.9', 'term': 'Dental caries, unspecified'}, 'snodent': {'code': 'SND-CAR-002', 'term': 'Pit and fissure caries'…	[{'code': 'CDT-D3310', 'term': 'Root canal therapy, anterior tooth', 'entity': 'rct'}, {'code': 'CDT-D2392', 'term': 'Composite resin, 2 surfaces posterior', 'entity': 'restoration'}, {'code': 'CDT-D4341', 'term': 'Scaling and root planing, 4+ teeth per quadrant', 'entity': 'srp'}]
DENT-00089	2022/4/3	female	44	['type 2 diabetes']	penicillin	Date: 2022-04-03 Patient: Reese Smith, 44-year-old female. Chief Complaint: food packing between teeth. History: Risk factors include type 2 diabetes. Allergies: penicillin. Subjective: Reports food packing between teeth for 7 weeks. Objective: Exam shows vertical fracture line noted under transillumination. Radiographs reviewed. Assessment: K02.9 Dental caries, unspecified; Z01.20 Dental examina…	[{'mention': 'distal caries on tooth #3 (lower right)', 'icd10': {'code': 'K02.9', 'term': 'Dental caries, unspecified'}, 'snodent': {'code': 'SND-CAR-002', 'term': 'Pit and fissure caries'}, 'tooth_number': 3}, {'mention': 'routine exam and prophylaxis with no significant findings', 'icd10': {'code': 'Z01.20', 'term': 'Dental examination without abnormal findings'}, 'snodent': {'code': 'SND-EXM-…	[{'code': 'CDT-D2392', 'term': 'Composite resin, 2 surfaces posterior', 'entity': 'restoration'}, {'code': 'CDT-D1110', 'term': 'Adult prophylaxis (cleaning)', 'entity': 'prophy'}]
DENT-00090	2022/1/8	male	34	['poor oral hygiene', 'bruxism', 'non-smoker']	latex	Date: 2022-01-08 Patient: Casey Anderson, 34-year-old male. Chief Complaint: sensitivity to cold. History: Risk factors include poor oral hygiene. Allergies: latex. Subjective: Reports sensitivity to cold for 5 weeks. Objective: Exam shows radiolucency at apex suggestive of periapical pathology. Radiographs reviewed. Assessment: S02.5 Fracture of tooth (traumatic). SNODENT (seeded concepts): SND-…	[{'mention': 'cracked tooth line on tooth #15', 'icd10': {'code': 'S02.5', 'term': 'Fracture of tooth (traumatic)'}, 'snodent': {'code': 'SND-FRX-015', 'term': 'Cracked tooth'}, 'tooth_number': 15}]	[{'code': 'CDT-D7140', 'term': 'Extraction, erupted tooth or exposed root', 'entity': 'extraction'}]
DENT-00091	2022/7/26	female	14	['type 2 diabetes']	penicillin	Date: 2022-07-26 Patient: Morgan Johnson, 14-year-old female. Chief Complaint: thermal sensitivity improving. History: Risk factors include type 2 diabetes. Allergies: penicillin. Subjective: Reports thermal sensitivity improving for 4 weeks. Objective: Exam shows localized gingival inflammation. Radiographs reviewed. Assessment: K02.9 Dental caries, unspecified. SNODENT (seeded concepts): SND-CA…	[{'mention': 'buccal caries on tooth #3 (lower right)', 'icd10': {'code': 'K02.9', 'term': 'Dental caries, unspecified'}, 'snodent': {'code': 'SND-CAR-001', 'term': 'Dental caries on smooth surface'}, 'tooth_number': 3}]	[{'code': 'CDT-D2140', 'term': 'Amalgam restoration, 1 surface posterior', 'entity': 'restoration'}]
DENT-00092	2022/10/21	female	85	['GERD', 'xerostomia', 'type 2 diabetes']	NSAIDs	Date: 2022-10-21 Patient: Reese Garcia, 85-year-old female. Chief Complaint: metallic taste and gum soreness. History: Risk factors include GERD, xerostomia, type 2 diabetes. Allergies: NSAIDs. Subjective: Reports metallic taste and gum soreness for 8 weeks. Objective: Exam shows furcation involvement class II on #30. Radiographs reviewed. Assessment: K05.1 Gingivitis. SNODENT (seeded concepts): …	[{'mention': 'gingival erythema and bleeding on probing', 'icd10': {'code': 'K05.1', 'term': 'Gingivitis'}, 'snodent': {'code': 'SND-GIN-003', 'term': 'Plaque-induced gingivitis'}, 'tooth_number': 4}]	[{'code': 'CDT-D1110', 'term': 'Adult prophylaxis (cleaning)', 'entity': 'prophy'}]
DENT-00093	2023/1/12	female	64	['pregnant (2nd trimester)']	none	Date: 2023-01-12 Patient: Kendall Martinez, 64-year-old female. Chief Complaint: no current complaints; routine check-up. History: Risk factors include pregnant (2nd trimester). Allergies: none. Subjective: Reports no current complaints; routine check-up for 9 weeks. Objective: Exam shows mobility grade I on lower incisors. Radiographs reviewed. Assessment: K05.3 Chronic periodontitis. SNODENT (s…	[{'mention': 'periodontal pockets around tooth #10', 'icd10': {'code': 'K05.3', 'term': 'Chronic periodontitis'}, 'snodent': {'code': 'SND-PER-010', 'term': 'Generalized chronic periodontitis'}, 'tooth_number': 10}]	[{'code': 'CDT-D4341', 'term': 'Scaling and root planing, 4+ teeth per quadrant', 'entity': 'srp'}]
DENT-00094	2025/1/1	male	54	['former smoker', 'regular flossing', 'xerostomia']	penicillin	Date: 2025-01-01 Patient: Avery Rodriguez, 54-year-old male. Chief Complaint: gingival bleeding while brushing. History: Risk factors include former smoker. Allergies: penicillin. Subjective: Reports gingival bleeding while brushing for 6 weeks. Objective: Exam shows localized gingival inflammation. Radiographs reviewed. Assessment: K02.9 Dental caries, unspecified. SNODENT (seeded concepts): SND…	[{'mention': 'lingual caries on tooth #13 (upper left)', 'icd10': {'code': 'K02.9', 'term': 'Dental caries, unspecified'}, 'snodent': {'code': 'SND-CAR-001', 'term': 'Dental caries on smooth surface'}, 'tooth_number': 13}]	[{'code': 'CDT-D2392', 'term': 'Composite resin, 2 surfaces posterior', 'entity': 'restoration'}]
DENT-00095	2025/2/4	female	43	['high sugar diet', 'type 2 diabetes', 'poor oral hygiene']	latex	Date: 2025-02-04 Patient: Cameron Brown, 43-year-old female. Chief Complaint: bad breath reported by spouse. History: Risk factors include high sugar diet, type 2 diabetes. Allergies: latex. Subjective: Reports bad breath reported by spouse for 8 weeks. Objective: Exam shows radiolucency at apex suggestive of periapical pathology. Radiographs reviewed. Assessment: K08.4 Partial loss of teeth, uns…	[{'mention': 'finding related to tooth #20', 'icd10': {'code': 'K08.4', 'term': 'Partial loss of teeth, unspecified cause'}, 'snodent': None, 'tooth_number': 20}]	[{'code': 'CDT-D7140', 'term': 'Extraction, erupted tooth or exposed root', 'entity': 'extraction'}]
DENT-00096	2022/10/26	female	52	['smoker', 'high sugar diet']	latex	Date: 2022-10-26 Patient: Sam Davis, 52-year-old female. Chief Complaint: sensitivity to cold. History: Risk factors include smoker, high sugar diet. Allergies: latex. Subjective: Reports sensitivity to cold for 11 weeks. Objective: Exam shows radiolucency at apex suggestive of periapical pathology. Radiographs reviewed. Assessment: S02.5 Fracture of tooth (traumatic); K04.7 Periapical abscess wi…	[{'mention': 'cracked tooth line on tooth #13', 'icd10': {'code': 'S02.5', 'term': 'Fracture of tooth (traumatic)'}, 'snodent': {'code': 'SND-FRX-015', 'term': 'Cracked tooth'}, 'tooth_number': 13}, {'mention': 'periapical swelling adjacent to tooth #16', 'icd10': {'code': 'K04.7', 'term': 'Periapical abscess without sinus'}, 'snodent': {'code': 'SND-ABS-021', 'term': 'Acute periapical abscess'},…	[{'code': 'CDT-D7140', 'term': 'Extraction, erupted tooth or exposed root', 'entity': 'extraction'}]
DENT-00097	2024/12/9	male	81	['non-smoker', 'bruxism']	none	Date: 2024-12-09 Patient: Jamie Miller, 81-year-old male. Chief Complaint: sensitivity to cold. History: Risk factors include non-smoker, bruxism. Allergies: none. Subjective: Reports sensitivity to cold for 9 weeks. Objective: Exam shows generalized plaque accumulation. Radiographs reviewed. Assessment: K02.9 Dental caries, unspecified; S02.5 Fracture of tooth (traumatic); Z01.20 Dental examinat…	[{'mention': 'incisal caries on tooth #9 (upper left)', 'icd10': {'code': 'K02.9', 'term': 'Dental caries, unspecified'}, 'snodent': {'code': 'SND-CAR-002', 'term': 'Pit and fissure caries'}, 'tooth_number': 9}, {'mention': 'cracked tooth line on tooth #10', 'icd10': {'code': 'S02.5', 'term': 'Fracture of tooth (traumatic)'}, 'snodent': {'code': 'SND-FRX-015', 'term': 'Cracked tooth'}, 'tooth_num…	[{'code': 'CDT-D2392', 'term': 'Composite resin, 2 surfaces posterior', 'entity': 'restoration'}, {'code': 'CDT-D2740', 'term': 'Crown, porcelain/ceramic', 'entity': 'crown'}, {'code': 'CDT-D4341', 'term': 'Scaling and root planing, 4+ teeth per quadrant', 'entity': 'srp'}]
DENT-00098	2022/7/17	male	76	['GERD', 'poor oral hygiene', 'non-smoker']	penicillin	Date: 2022-07-17 Patient: Dakota Wilson, 76-year-old male. Chief Complaint: no current complaints; routine check-up. History: Risk factors include GERD, poor oral hygiene. Allergies: penicillin. Subjective: Reports no current complaints; routine check-up for 8 weeks. Objective: Exam shows probing depths 4-6 mm in posterior quadrants. Radiographs reviewed. Assessment: K05.1 Gingivitis. SNODENT (se…	[{'mention': 'gingival erythema and bleeding on probing', 'icd10': {'code': 'K05.1', 'term': 'Gingivitis'}, 'snodent': {'code': 'SND-GIN-003', 'term': 'Plaque-induced gingivitis'}, 'tooth_number': 18}]	[{'code': 'CDT-D1110', 'term': 'Adult prophylaxis (cleaning)', 'entity': 'prophy'}]
DENT-00099	2022/4/25	male	23	['poor oral hygiene', 'GERD']	none	Date: 2022-04-25 Patient: Reese Williams, 23-year-old male. Chief Complaint: metallic taste and gum soreness. History: Risk factors include poor oral hygiene, GERD. Allergies: none. Subjective: Reports metallic taste and gum soreness for 5 weeks. Objective: Exam shows localized gingival inflammation. Radiographs reviewed. Assessment: K04.0 Pulpitis; K05.3 Chronic periodontitis. SNODENT (seeded co…	[{'mention': 'irreversible pulpitis suspected on tooth #22', 'icd10': {'code': 'K04.0', 'term': 'Pulpitis'}, 'snodent': {'code': 'SND-PUL-020', 'term': 'Symptomatic irreversible pulpitis'}, 'tooth_number': 22}, {'mention': 'periodontal pockets around tooth #15', 'icd10': {'code': 'K05.3', 'term': 'Chronic periodontitis'}, 'snodent': {'code': 'SND-PER-010', 'term': 'Generalized chronic periodontit…	[{'code': 'CDT-D3320', 'term': 'Root canal therapy, premolar tooth', 'entity': 'rct'}, {'code': 'CDT-D4341', 'term': 'Scaling and root planing, 4+ teeth per quadrant', 'entity': 'srp'}]
DENT-00100	2024/3/26	female	14	['high sugar diet']	amoxicillin	Date: 2024-03-26 Patient: Jordan Miller, 14-year-old female. Chief Complaint: spontaneous tooth pain at night. History: Risk factors include high sugar diet. Allergies: amoxicillin. Subjective: Reports spontaneous tooth pain at night for 12 weeks. Objective: Exam shows radiolucency at apex suggestive of periapical pathology. Radiographs reviewed. Assessment: K05.3 Chronic periodontitis. SNODENT (…	[{'mention': 'periodontal pockets around tooth #22', 'icd10': {'code': 'K05.3', 'term': 'Chronic periodontitis'}, 'snodent': {'code': 'SND-PER-010', 'term': 'Generalized chronic periodontitis'}, 'tooth_number': 22}]	[{'code': 'CDT-D4341', 'term': 'Scaling and root planing, 4+ teeth per quadrant', 'entity': 'srp'}]
DENT-00101	2022/3/2	male	55	['high sugar diet', 'GERD', 'poor oral hygiene']	chlorhexidine	Date: 2022-03-02 Patient: Quinn Garcia, 55-year-old male. Chief Complaint: metallic taste and gum soreness. History: Risk factors include high sugar diet. Allergies: chlorhexidine. Subjective: Reports metallic taste and gum soreness for 12 weeks. Objective: Exam shows radiolucency at apex suggestive of periapical pathology. Radiographs reviewed. Assessment: Z01.20 Dental examination without abnor…	[{'mention': 'routine exam and prophylaxis with no significant findings', 'icd10': {'code': 'Z01.20', 'term': 'Dental examination without abnormal findings'}, 'snodent': {'code': 'SND-EXM-000', 'term': 'Routine dental exam and prophylaxis'}, 'tooth_number': 23}, {'mention': 'periodontal pockets around tooth #12', 'icd10': {'code': 'K05.3', 'term': 'Chronic periodontitis'}, 'snodent': {'code': 'SN…	[{'code': 'CDT-D4341', 'term': 'Scaling and root planing, 4+ teeth per quadrant', 'entity': 'srp'}]
DENT-00102	2022/1/11	male	61	['xerostomia', 'former smoker']	penicillin	Date: 2022-01-11 Patient: Casey Thomas, 61-year-old male. Chief Complaint: intermittent swelling near the molar. History: Risk factors include xerostomia, former smoker. Allergies: penicillin. Subjective: Reports intermittent swelling near the molar for 9 weeks. Objective: Exam shows mobility grade I on lower incisors. Radiographs reviewed. Assessment: K05.1 Gingivitis. SNODENT (seeded concepts):…	[{'mention': 'gingival erythema and bleeding on probing', 'icd10': {'code': 'K05.1', 'term': 'Gingivitis'}, 'snodent': {'code': 'SND-GIN-003', 'term': 'Plaque-induced gingivitis'}, 'tooth_number': 9}]	[{'code': 'CDT-D1110', 'term': 'Adult prophylaxis (cleaning)', 'entity': 'prophy'}]
DENT-00103	2022/1/26	male	57	['former smoker', 'high sugar diet', 'xerostomia']	none	Date: 2022-01-26 Patient: Morgan Smith, 57-year-old male. Chief Complaint: intermittent swelling near the molar. History: Risk factors include former smoker, high sugar diet. Allergies: none. Subjective: Reports intermittent swelling near the molar for 5 weeks. Objective: Exam shows no caries or periodontal pockets; routine prophylaxis performed. Radiographs reviewed. Assessment: K04.0 Pulpitis. …	[{'mention': 'irreversible pulpitis suspected on tooth #11', 'icd10': {'code': 'K04.0', 'term': 'Pulpitis'}, 'snodent': {'code': 'SND-PUL-020', 'term': 'Symptomatic irreversible pulpitis'}, 'tooth_number': 11}]	[{'code': 'CDT-D3310', 'term': 'Root canal therapy, anterior tooth', 'entity': 'rct'}, {'code': 'CDT-D2740', 'term': 'Crown, porcelain/ceramic', 'entity': 'crown'}]
DENT-00104	2023/5/31	female	65	['regular flossing', 'former smoker']	chlorhexidine	Date: 2023-05-31 Patient: Riley Taylor, 65-year-old female. Chief Complaint: gingival bleeding while brushing. History: Risk factors include regular flossing, former smoker. Allergies: chlorhexidine. Subjective: Reports gingival bleeding while brushing for 7 weeks. Objective: Exam shows mobility grade I on lower incisors. Radiographs reviewed. Assessment: K05.3 Chronic periodontitis; Z01.20 Denta…	[{'mention': 'periodontal pockets around tooth #9', 'icd10': {'code': 'K05.3', 'term': 'Chronic periodontitis'}, 'snodent': {'code': 'SND-PER-010', 'term': 'Generalized chronic periodontitis'}, 'tooth_number': 9}, {'mention': 'routine exam and prophylaxis with no significant findings', 'icd10': {'code': 'Z01.20', 'term': 'Dental examination without abnormal findings'}, 'snodent': {'code': 'SND-EX…	[{'code': 'CDT-D4341', 'term': 'Scaling and root planing, 4+ teeth per quadrant', 'entity': 'srp'}, {'code': 'CDT-D1110', 'term': 'Adult prophylaxis (cleaning)', 'entity': 'prophy'}]
DENT-00105	2025/3/25	female	34	['xerostomia', 'pregnant (2nd trimester)']	none	Date: 2025-03-25 Patient: Cameron Jackson, 34-year-old female. Chief Complaint: gingival bleeding while brushing. History: Risk factors include xerostomia, pregnant (2nd trimester). Allergies: none. Subjective: Reports gingival bleeding while brushing for 9 weeks. Objective: Exam shows vertical fracture line noted under transillumination. Radiographs reviewed. Assessment: S02.5 Fracture of tooth …	[{'mention': 'cracked tooth line on tooth #8', 'icd10': {'code': 'S02.5', 'term': 'Fracture of tooth (traumatic)'}, 'snodent': {'code': 'SND-FRX-015', 'term': 'Cracked tooth'}, 'tooth_number': 8}]	[{'code': 'CDT-D2740', 'term': 'Crown, porcelain/ceramic', 'entity': 'crown'}]
DENT-00106	2025/7/21	female	20	['GERD', 'regular flossing']	amoxicillin	Date: 2025-07-21 Patient: Cameron Moore, 20-year-old female. Chief Complaint: intermittent swelling near the molar. History: Risk factors include GERD, regular flossing. Allergies: amoxicillin. Subjective: Reports intermittent swelling near the molar for 7 weeks. Objective: Exam shows occlusal caries visible on explorer. Radiographs reviewed. Assessment: K04.7 Periapical abscess without sinus. SN…	[{'mention': 'periapical swelling adjacent to tooth #25', 'icd10': {'code': 'K04.7', 'term': 'Periapical abscess without sinus'}, 'snodent': {'code': 'SND-ABS-021', 'term': 'Acute periapical abscess'}, 'tooth_number': 25}]	[{'code': 'CDT-D7140', 'term': 'Extraction, erupted tooth or exposed root', 'entity': 'extraction'}]
DENT-00107	2025/9/8	female	80	['GERD', 'former smoker', 'high sugar diet']	latex	Date: 2025-09-08 Patient: Quinn Johnson, 80-year-old female. Chief Complaint: metallic taste and gum soreness. History: Risk factors include GERD. Allergies: latex. Subjective: Reports metallic taste and gum soreness for 5 weeks. Objective: Exam shows vertical fracture line noted under transillumination. Radiographs reviewed. Assessment: K02.9 Dental caries, unspecified. SNODENT (seeded concepts)…	[{'mention': 'buccal caries on tooth #22 (upper right)', 'icd10': {'code': 'K02.9', 'term': 'Dental caries, unspecified'}, 'snodent': {'code': 'SND-CAR-002', 'term': 'Pit and fissure caries'}, 'tooth_number': 22}]	[{'code': 'CDT-D2140', 'term': 'Amalgam restoration, 1 surface posterior', 'entity': 'restoration'}]
DENT-00108	2023/12/8	female	62	['GERD', 'high sugar diet']	amoxicillin	Date: 2023-12-08 Patient: Avery Moore, 62-year-old female. Chief Complaint: sensitivity to cold. History: Risk factors include GERD, high sugar diet. Allergies: amoxicillin. Subjective: Reports sensitivity to cold for 6 weeks. Objective: Exam shows mobility grade I on lower incisors. Radiographs reviewed. Assessment: S02.5 Fracture of tooth (traumatic). SNODENT (seeded concepts): SND-FRX-015 Crac…	[{'mention': 'cracked tooth line on tooth #8', 'icd10': {'code': 'S02.5', 'term': 'Fracture of tooth (traumatic)'}, 'snodent': {'code': 'SND-FRX-015', 'term': 'Cracked tooth'}, 'tooth_number': 8}]	[{'code': 'CDT-D7140', 'term': 'Extraction, erupted tooth or exposed root', 'entity': 'extraction'}]
DENT-00109	2023/9/7	female	24	['regular flossing', 'xerostomia']	penicillin	Date: 2023-09-07 Patient: Peyton Anderson, 24-year-old female. Chief Complaint: sensitivity to cold. History: Risk factors include regular flossing, xerostomia. Allergies: penicillin. Subjective: Reports sensitivity to cold for 3 weeks. Objective: Exam shows generalized plaque accumulation. Radiographs reviewed. Assessment: K08.4 Partial loss of teeth, unspecified cause. SNODENT (seeded concepts)…	[{'mention': 'finding related to tooth #7', 'icd10': {'code': 'K08.4', 'term': 'Partial loss of teeth, unspecified cause'}, 'snodent': None, 'tooth_number': 7}]	[{'code': 'CDT-D3320', 'term': 'Root canal therapy, premolar tooth', 'entity': 'rct'}]
DENT-00110	2022/3/1	male	63	['non-smoker', 'GERD', 'poor oral hygiene']	none	Date: 2022-03-01 Patient: Quinn Moore, 63-year-old male. Chief Complaint: thermal sensitivity improving. History: Risk factors include non-smoker, GERD. Allergies: none. Subjective: Reports thermal sensitivity improving for 12 weeks. Objective: Exam shows occlusal caries visible on explorer. Radiographs reviewed. Assessment: S02.5 Fracture of tooth (traumatic). SNODENT (seeded concepts): SND-FRX-…	[{'mention': 'cracked tooth line on tooth #1', 'icd10': {'code': 'S02.5', 'term': 'Fracture of tooth (traumatic)'}, 'snodent': {'code': 'SND-FRX-015', 'term': 'Cracked tooth'}, 'tooth_number': 1}]	[{'code': 'CDT-D2740', 'term': 'Crown, porcelain/ceramic', 'entity': 'crown'}]
DENT-00111	2024/12/16	female	37	['former smoker', 'pregnant (2nd trimester)']	none	Date: 2024-12-16 Patient: Riley Anderson, 37-year-old female. Chief Complaint: metallic taste and gum soreness. History: Risk factors include former smoker. Allergies: none. Subjective: Reports metallic taste and gum soreness for 4 weeks. Objective: Exam shows vertical fracture line noted under transillumination. Radiographs reviewed. Assessment: S02.5 Fracture of tooth (traumatic); K05.1 Gingivi…	[{'mention': 'cracked tooth line on tooth #23', 'icd10': {'code': 'S02.5', 'term': 'Fracture of tooth (traumatic)'}, 'snodent': {'code': 'SND-FRX-015', 'term': 'Cracked tooth'}, 'tooth_number': 23}, {'mention': 'gingival erythema and bleeding on probing', 'icd10': {'code': 'K05.1', 'term': 'Gingivitis'}, 'snodent': {'code': 'SND-GIN-003', 'term': 'Plaque-induced gingivitis'}, 'tooth_number': 20}]	[{'code': 'CDT-D2740', 'term': 'Crown, porcelain/ceramic', 'entity': 'crown'}, {'code': 'CDT-D1110', 'term': 'Adult prophylaxis (cleaning)', 'entity': 'prophy'}]
DENT-00112	2023/1/16	female	65	['non-smoker', 'high sugar diet', 'poor oral hygiene']	none	Date: 2023-01-16 Patient: Jamie Jones, 65-year-old female. Chief Complaint: fractured cusp after biting hard candy. History: Risk factors include non-smoker. Allergies: none. Subjective: Reports fractured cusp after biting hard candy for 7 weeks. Objective: Exam shows furcation involvement class II on #30. Radiographs reviewed. Assessment: K04.7 Periapical abscess without sinus; K05.1 Gingivitis.…	[{'mention': 'periapical swelling adjacent to tooth #32', 'icd10': {'code': 'K04.7', 'term': 'Periapical abscess without sinus'}, 'snodent': {'code': 'SND-ABS-021', 'term': 'Acute periapical abscess'}, 'tooth_number': 32}, {'mention': 'gingival erythema and bleeding on probing', 'icd10': {'code': 'K05.1', 'term': 'Gingivitis'}, 'snodent': {'code': 'SND-GIN-003', 'term': 'Plaque-induced gingivitis…	[{'code': 'CDT-D3330', 'term': 'Root canal therapy, molar tooth', 'entity': 'rct'}, {'code': 'CDT-D4341', 'term': 'Scaling and root planing, 4+ teeth per quadrant', 'entity': 'srp'}]
DENT-00113	2025/3/3	female	65	['regular flossing', 'GERD', 'non-smoker']	penicillin	Date: 2025-03-03 Patient: Peyton Taylor, 65-year-old female. Chief Complaint: sensitivity to cold. History: Risk factors include regular flossing, GERD, non-smoker. Allergies: penicillin. Subjective: Reports sensitivity to cold for 9 weeks. Objective: Exam shows occlusal caries visible on explorer. Radiographs reviewed. Assessment: K05.1 Gingivitis. SNODENT (seeded concepts): SND-GIN-003 Plaque-i…	[{'mention': 'gingival erythema and bleeding on probing', 'icd10': {'code': 'K05.1', 'term': 'Gingivitis'}, 'snodent': {'code': 'SND-GIN-003', 'term': 'Plaque-induced gingivitis'}, 'tooth_number': 19}]	[{'code': 'CDT-D1110', 'term': 'Adult prophylaxis (cleaning)', 'entity': 'prophy'}]
DENT-00114	2023/9/2	male	68	['type 2 diabetes', 'poor oral hygiene', 'former smoker']	latex	Date: 2023-09-02 Patient: Dakota Anderson, 68-year-old male. Chief Complaint: sensitivity to cold. History: Risk factors include type 2 diabetes, poor oral hygiene. Allergies: latex. Subjective: Reports sensitivity to cold for 12 weeks. Objective: Exam shows mobility grade I on lower incisors. Radiographs reviewed. Assessment: K04.0 Pulpitis. SNODENT (seeded concepts): SND-PUL-020 Symptomatic irr…	[{'mention': 'irreversible pulpitis suspected on tooth #8', 'icd10': {'code': 'K04.0', 'term': 'Pulpitis'}, 'snodent': {'code': 'SND-PUL-020', 'term': 'Symptomatic irreversible pulpitis'}, 'tooth_number': 8}]	[{'code': 'CDT-D3330', 'term': 'Root canal therapy, molar tooth', 'entity': 'rct'}]
DENT-00115	2023/10/25	male	19	['xerostomia', 'bruxism', 'pregnant (2nd trimester)']	amoxicillin	Date: 2023-10-25 Patient: Casey Davis, 19-year-old male. Chief Complaint: intermittent swelling near the molar. History: Risk factors include xerostomia, bruxism, pregnant (2nd trimester). Allergies: amoxicillin. Subjective: Reports intermittent swelling near the molar for 11 weeks. Objective: Exam shows radiolucency at apex suggestive of periapical pathology. Radiographs reviewed. Assessment: K0…	[{'mention': 'irreversible pulpitis suspected on tooth #4', 'icd10': {'code': 'K04.0', 'term': 'Pulpitis'}, 'snodent': {'code': 'SND-PUL-020', 'term': 'Symptomatic irreversible pulpitis'}, 'tooth_number': 4}, {'mention': 'routine exam and prophylaxis with no significant findings', 'icd10': {'code': 'Z01.20', 'term': 'Dental examination without abnormal findings'}, 'snodent': {'code': 'SND-EXM-000…	[{'code': 'CDT-D3310', 'term': 'Root canal therapy, anterior tooth', 'entity': 'rct'}, {'code': 'CDT-D1110', 'term': 'Adult prophylaxis (cleaning)', 'entity': 'prophy'}]
DENT-00116	2024/7/20	male	23	['bruxism', 'pregnant (2nd trimester)']	chlorhexidine	Date: 2024-07-20 Patient: Kendall Moore, 23-year-old male. Chief Complaint: fractured cusp after biting hard candy. History: Risk factors include bruxism, pregnant (2nd trimester). Allergies: chlorhexidine. Subjective: Reports fractured cusp after biting hard candy for 6 weeks. Objective: Exam shows vertical fracture line noted under transillumination. Radiographs reviewed. Assessment: K04.0 Pulp…	[{'mention': 'irreversible pulpitis suspected on tooth #23', 'icd10': {'code': 'K04.0', 'term': 'Pulpitis'}, 'snodent': {'code': 'SND-PUL-020', 'term': 'Symptomatic irreversible pulpitis'}, 'tooth_number': 23}, {'mention': 'finding related to tooth #14', 'icd10': {'code': 'K08.4', 'term': 'Partial loss of teeth, unspecified cause'}, 'snodent': None, 'tooth_number': 14}]	[{'code': 'CDT-D3320', 'term': 'Root canal therapy, premolar tooth', 'entity': 'rct'}, {'code': 'CDT-D2740', 'term': 'Crown, porcelain/ceramic', 'entity': 'crown'}]
DENT-00117	2022/2/3	male	17	['GERD']	none	Date: 2022-02-03 Patient: Peyton Martinez, 17-year-old male. Chief Complaint: spontaneous tooth pain at night. History: Risk factors include GERD. Allergies: none. Subjective: Reports spontaneous tooth pain at night for 5 weeks. Objective: Exam shows probing depths 4-6 mm in posterior quadrants. Radiographs reviewed. Assessment: K02.9 Dental caries, unspecified. SNODENT (seeded concepts): SND-CAR…	[{'mention': 'incisal caries on tooth #13 (upper left)', 'icd10': {'code': 'K02.9', 'term': 'Dental caries, unspecified'}, 'snodent': {'code': 'SND-CAR-002', 'term': 'Pit and fissure caries'}, 'tooth_number': 13}]	[{'code': 'CDT-D2392', 'term': 'Composite resin, 2 surfaces posterior', 'entity': 'restoration'}]
DENT-00118	2023/4/25	female	33	['poor oral hygiene']	NSAIDs	Date: 2023-04-25 Patient: Dakota Williams, 33-year-old female. Chief Complaint: food packing between teeth. History: Risk factors include poor oral hygiene. Allergies: NSAIDs. Subjective: Reports food packing between teeth for 2 weeks. Objective: Exam shows generalized plaque accumulation. Radiographs reviewed. Assessment: K02.9 Dental caries, unspecified; K04.0 Pulpitis. SNODENT (seeded concepts…	[{'mention': 'mesial caries on tooth #5 (upper left)', 'icd10': {'code': 'K02.9', 'term': 'Dental caries, unspecified'}, 'snodent': {'code': 'SND-CAR-002', 'term': 'Pit and fissure caries'}, 'tooth_number': 5}, {'mention': 'irreversible pulpitis suspected on tooth #1', 'icd10': {'code': 'K04.0', 'term': 'Pulpitis'}, 'snodent': {'code': 'SND-PUL-020', 'term': 'Symptomatic irreversible pulpitis'}, …	[{'code': 'CDT-D2140', 'term': 'Amalgam restoration, 1 surface posterior', 'entity': 'restoration'}, {'code': 'CDT-D3320', 'term': 'Root canal therapy, premolar tooth', 'entity': 'rct'}]
DENT-00119	2025/8/6	female	59	['non-smoker', 'poor oral hygiene']	amoxicillin	Date: 2025-08-06 Patient: Morgan Brown, 59-year-old female. Chief Complaint: metallic taste and gum soreness. History: Risk factors include non-smoker, poor oral hygiene. Allergies: amoxicillin. Subjective: Reports metallic taste and gum soreness for 10 weeks. Objective: Exam shows probing depths 4-6 mm in posterior quadrants. Radiographs reviewed. Assessment: K02.9 Dental caries, unspecified. SN…	[{'mention': 'distal caries on tooth #29 (upper left)', 'icd10': {'code': 'K02.9', 'term': 'Dental caries, unspecified'}, 'snodent': {'code': 'SND-CAR-001', 'term': 'Dental caries on smooth surface'}, 'tooth_number': 29}]	[{'code': 'CDT-D2140', 'term': 'Amalgam restoration, 1 surface posterior', 'entity': 'restoration'}]
DENT-00120	2022/10/14	male	87	['poor oral hygiene', 'xerostomia', 'GERD']	chlorhexidine	Date: 2022-10-14 Patient: Morgan Jones, 87-year-old male. Chief Complaint: gingival bleeding while brushing. History: Risk factors include poor oral hygiene. Allergies: chlorhexidine. Subjective: Reports gingival bleeding while brushing for 8 weeks. Objective: Exam shows radiolucency at apex suggestive of periapical pathology. Radiographs reviewed. Assessment: K05.3 Chronic periodontitis; K05.1 G…	[{'mention': 'periodontal pockets around tooth #2', 'icd10': {'code': 'K05.3', 'term': 'Chronic periodontitis'}, 'snodent': {'code': 'SND-PER-010', 'term': 'Generalized chronic periodontitis'}, 'tooth_number': 2}, {'mention': 'gingival erythema and bleeding on probing', 'icd10': {'code': 'K05.1', 'term': 'Gingivitis'}, 'snodent': {'code': 'SND-GIN-003', 'term': 'Plaque-induced gingivitis'}, 'toot…	[{'code': 'CDT-D4341', 'term': 'Scaling and root planing, 4+ teeth per quadrant', 'entity': 'srp'}]
DENT-00121	2024/1/19	male	58	['non-smoker', 'poor oral hygiene']	none	Date: 2024-01-19 Patient: Peyton Williams, 58-year-old male. Chief Complaint: no current complaints; routine check-up. History: Risk factors include non-smoker, poor oral hygiene. Allergies: none. Subjective: Reports no current complaints; routine check-up for 2 weeks. Objective: Exam shows probing depths 4-6 mm in posterior quadrants. Radiographs reviewed. Assessment: K04.0 Pulpitis; K02.9 Denta…	[{'mention': 'irreversible pulpitis suspected on tooth #1', 'icd10': {'code': 'K04.0', 'term': 'Pulpitis'}, 'snodent': {'code': 'SND-PUL-020', 'term': 'Symptomatic irreversible pulpitis'}, 'tooth_number': 1}, {'mention': 'buccal caries on tooth #4 (lower left)', 'icd10': {'code': 'K02.9', 'term': 'Dental caries, unspecified'}, 'snodent': {'code': 'SND-CAR-001', 'term': 'Dental caries on smooth su…	[{'code': 'CDT-D3330', 'term': 'Root canal therapy, molar tooth', 'entity': 'rct'}, {'code': 'CDT-D2392', 'term': 'Composite resin, 2 surfaces posterior', 'entity': 'restoration'}]
DENT-00122	2022/11/15	male	51	['bruxism']	latex	Date: 2022-11-15 Patient: Casey Rodriguez, 51-year-old male. Chief Complaint: no current complaints; routine check-up. History: Risk factors include bruxism. Allergies: latex. Subjective: Reports no current complaints; routine check-up for 2 weeks. Objective: Exam shows vertical fracture line noted under transillumination. Radiographs reviewed. Assessment: K04.0 Pulpitis. SNODENT (seeded concepts…	[{'mention': 'irreversible pulpitis suspected on tooth #28', 'icd10': {'code': 'K04.0', 'term': 'Pulpitis'}, 'snodent': {'code': 'SND-PUL-020', 'term': 'Symptomatic irreversible pulpitis'}, 'tooth_number': 28}]	[{'code': 'CDT-D3310', 'term': 'Root canal therapy, anterior tooth', 'entity': 'rct'}, {'code': 'CDT-D2740', 'term': 'Crown, porcelain/ceramic', 'entity': 'crown'}]
DENT-00123	2022/12/2	male	27	['non-smoker']	none	Date: 2022-12-02 Patient: Jordan Wilson, 27-year-old male. Chief Complaint: fractured cusp after biting hard candy. History: Risk factors include non-smoker. Allergies: none. Subjective: Reports fractured cusp after biting hard candy for 6 weeks. Objective: Exam shows vertical fracture line noted under transillumination. Radiographs reviewed. Assessment: K05.1 Gingivitis. SNODENT (seeded concepts…	[{'mention': 'gingival erythema and bleeding on probing', 'icd10': {'code': 'K05.1', 'term': 'Gingivitis'}, 'snodent': {'code': 'SND-GIN-003', 'term': 'Plaque-induced gingivitis'}, 'tooth_number': 24}]	[{'code': 'CDT-D4341', 'term': 'Scaling and root planing, 4+ teeth per quadrant', 'entity': 'srp'}]
DENT-00124	2024/10/20	male	75	['bruxism', 'xerostomia']	none	Date: 2024-10-20 Patient: Taylor Rodriguez, 75-year-old male. Chief Complaint: thermal sensitivity improving. History: Risk factors include bruxism. Allergies: none. Subjective: Reports thermal sensitivity improving for 4 weeks. Objective: Exam shows probing depths 4-6 mm in posterior quadrants. Radiographs reviewed. Assessment: K05.1 Gingivitis. SNODENT (seeded concepts): SND-GIN-003 Plaque-indu…	[{'mention': 'gingival erythema and bleeding on probing', 'icd10': {'code': 'K05.1', 'term': 'Gingivitis'}, 'snodent': {'code': 'SND-GIN-003', 'term': 'Plaque-induced gingivitis'}, 'tooth_number': 8}]	[{'code': 'CDT-D4341', 'term': 'Scaling and root planing, 4+ teeth per quadrant', 'entity': 'srp'}]
DENT-00125	2023/5/24	male	16	['GERD', 'poor oral hygiene', 'type 2 diabetes']	chlorhexidine	Date: 2023-05-24 Patient: Kendall Jones, 16-year-old male. Chief Complaint: food packing between teeth. History: Risk factors include GERD, poor oral hygiene, type 2 diabetes. Allergies: chlorhexidine. Subjective: Reports food packing between teeth for 1 weeks. Objective: Exam shows vertical fracture line noted under transillumination. Radiographs reviewed. Assessment: K04.0 Pulpitis. SNODENT (se…	[{'mention': 'irreversible pulpitis suspected on tooth #8', 'icd10': {'code': 'K04.0', 'term': 'Pulpitis'}, 'snodent': {'code': 'SND-PUL-020', 'term': 'Symptomatic irreversible pulpitis'}, 'tooth_number': 8}]	[{'code': 'CDT-D3310', 'term': 'Root canal therapy, anterior tooth', 'entity': 'rct'}, {'code': 'CDT-D2740', 'term': 'Crown, porcelain/ceramic', 'entity': 'crown'}]
DENT-00126	2023/8/21	female	23	['regular flossing', 'smoker', 'xerostomia']	latex	Date: 2023-08-21 Patient: Reese Wilson, 23-year-old female. Chief Complaint: thermal sensitivity improving. History: Risk factors include regular flossing, smoker, xerostomia. Allergies: latex. Subjective: Reports thermal sensitivity improving for 12 weeks. Objective: Exam shows radiolucency at apex suggestive of periapical pathology. Radiographs reviewed. Assessment: K05.3 Chronic periodontitis;…	[{'mention': 'periodontal pockets around tooth #32', 'icd10': {'code': 'K05.3', 'term': 'Chronic periodontitis'}, 'snodent': {'code': 'SND-PER-010', 'term': 'Generalized chronic periodontitis'}, 'tooth_number': 32}, {'mention': 'routine exam and prophylaxis with no significant findings', 'icd10': {'code': 'Z01.20', 'term': 'Dental examination without abnormal findings'}, 'snodent': {'code': 'SND-…	[{'code': 'CDT-D4341', 'term': 'Scaling and root planing, 4+ teeth per quadrant', 'entity': 'srp'}, {'code': 'CDT-D1110', 'term': 'Adult prophylaxis (cleaning)', 'entity': 'prophy'}]
DENT-00127	2022/10/19	male	38	['type 2 diabetes', 'poor oral hygiene', 'regular flossing']	none	Date: 2022-10-19 Patient: Kendall Wilson, 38-year-old male. Chief Complaint: intermittent swelling near the molar. History: Risk factors include type 2 diabetes, poor oral hygiene, regular flossing. Allergies: none. Subjective: Reports intermittent swelling near the molar for 3 weeks. Objective: Exam shows generalized plaque accumulation. Radiographs reviewed. Assessment: K05.3 Chronic periodonti…	[{'mention': 'periodontal pockets around tooth #24', 'icd10': {'code': 'K05.3', 'term': 'Chronic periodontitis'}, 'snodent': {'code': 'SND-PER-010', 'term': 'Generalized chronic periodontitis'}, 'tooth_number': 24}]	[{'code': 'CDT-D4341', 'term': 'Scaling and root planing, 4+ teeth per quadrant', 'entity': 'srp'}]
DENT-00128	2023/10/31	male	42	['pregnant (2nd trimester)', 'xerostomia']	none	Date: 2023-10-31 Patient: Jordan Taylor, 42-year-old male. Chief Complaint: bad breath reported by spouse. History: Risk factors include pregnant (2nd trimester), xerostomia. Allergies: none. Subjective: Reports bad breath reported by spouse for 8 weeks. Objective: Exam shows mobility grade I on lower incisors. Radiographs reviewed. Assessment: K04.0 Pulpitis. SNODENT (seeded concepts): SND-PUL-0…	[{'mention': 'irreversible pulpitis suspected on tooth #9', 'icd10': {'code': 'K04.0', 'term': 'Pulpitis'}, 'snodent': {'code': 'SND-PUL-020', 'term': 'Symptomatic irreversible pulpitis'}, 'tooth_number': 9}]	[{'code': 'CDT-D3310', 'term': 'Root canal therapy, anterior tooth', 'entity': 'rct'}, {'code': 'CDT-D2740', 'term': 'Crown, porcelain/ceramic', 'entity': 'crown'}]
DENT-00129	2022/11/19	female	51	['pregnant (2nd trimester)', 'former smoker']	penicillin	Date: 2022-11-19 Patient: Jamie Davis, 51-year-old female. Chief Complaint: metallic taste and gum soreness. History: Risk factors include pregnant (2nd trimester). Allergies: penicillin. Subjective: Reports metallic taste and gum soreness for 1 weeks. Objective: Exam shows radiolucency at apex suggestive of periapical pathology. Radiographs reviewed. Assessment: K02.9 Dental caries, unspecified;…	[{'mention': 'occlusal caries on tooth #10 (upper left)', 'icd10': {'code': 'K02.9', 'term': 'Dental caries, unspecified'}, 'snodent': {'code': 'SND-CAR-002', 'term': 'Pit and fissure caries'}, 'tooth_number': 10}, {'mention': 'irreversible pulpitis suspected on tooth #26', 'icd10': {'code': 'K04.0', 'term': 'Pulpitis'}, 'snodent': {'code': 'SND-PUL-020', 'term': 'Symptomatic irreversible pulpiti…	[{'code': 'CDT-D2392', 'term': 'Composite resin, 2 surfaces posterior', 'entity': 'restoration'}, {'code': 'CDT-D3320', 'term': 'Root canal therapy, premolar tooth', 'entity': 'rct'}]
DENT-00130	2022/5/7	female	25	['former smoker']	none	Date: 2022-05-07 Patient: Avery Brown, 25-year-old female. Chief Complaint: gingival bleeding while brushing. History: Risk factors include former smoker. Allergies: none. Subjective: Reports gingival bleeding while brushing for 2 weeks. Objective: Exam shows probing depths 4-6 mm in posterior quadrants. Radiographs reviewed. Assessment: S02.5 Fracture of tooth (traumatic). SNODENT (seeded concep…	[{'mention': 'cracked tooth line on tooth #6', 'icd10': {'code': 'S02.5', 'term': 'Fracture of tooth (traumatic)'}, 'snodent': {'code': 'SND-FRX-015', 'term': 'Cracked tooth'}, 'tooth_number': 6}]	[{'code': 'CDT-D2740', 'term': 'Crown, porcelain/ceramic', 'entity': 'crown'}]
DENT-00131	2022/12/11	female	27	['regular flossing']	none	Date: 2022-12-11 Patient: Casey Williams, 27-year-old female. Chief Complaint: thermal sensitivity improving. History: Risk factors include regular flossing. Allergies: none. Subjective: Reports thermal sensitivity improving for 3 weeks. Objective: Exam shows no caries or periodontal pockets; routine prophylaxis performed. Radiographs reviewed. Assessment: S02.5 Fracture of tooth (traumatic); K05…	[{'mention': 'cracked tooth line on tooth #25', 'icd10': {'code': 'S02.5', 'term': 'Fracture of tooth (traumatic)'}, 'snodent': {'code': 'SND-FRX-015', 'term': 'Cracked tooth'}, 'tooth_number': 25}, {'mention': 'periodontal pockets around tooth #23', 'icd10': {'code': 'K05.3', 'term': 'Chronic periodontitis'}, 'snodent': {'code': 'SND-PER-010', 'term': 'Generalized chronic periodontitis'}, 'tooth…	[{'code': 'CDT-D7140', 'term': 'Extraction, erupted tooth or exposed root', 'entity': 'extraction'}, {'code': 'CDT-D4341', 'term': 'Scaling and root planing, 4+ teeth per quadrant', 'entity': 'srp'}]
DENT-00132	2024/2/24	female	64	['regular flossing', 'smoker', 'former smoker']	NSAIDs	Date: 2024-02-24 Patient: Avery Wilson, 64-year-old female. Chief Complaint: pain on chewing. History: Risk factors include regular flossing, smoker, former smoker. Allergies: NSAIDs. Subjective: Reports pain on chewing for 8 weeks. Objective: Exam shows no caries or periodontal pockets; routine prophylaxis performed. Radiographs reviewed. Assessment: K05.3 Chronic periodontitis. SNODENT (seeded …	[{'mention': 'periodontal pockets around tooth #25', 'icd10': {'code': 'K05.3', 'term': 'Chronic periodontitis'}, 'snodent': {'code': 'SND-PER-010', 'term': 'Generalized chronic periodontitis'}, 'tooth_number': 25}]	[{'code': 'CDT-D4341', 'term': 'Scaling and root planing, 4+ teeth per quadrant', 'entity': 'srp'}]
DENT-00133	2022/3/2	female	35	['xerostomia']	latex	Date: 2022-03-02 Patient: Sam Thomas, 35-year-old female. Chief Complaint: intermittent swelling near the molar. History: Risk factors include xerostomia. Allergies: latex. Subjective: Reports intermittent swelling near the molar for 3 weeks. Objective: Exam shows localized gingival inflammation. Radiographs reviewed. Assessment: Z01.20 Dental examination without abnormal findings; K05.1 Gingivit…	[{'mention': 'routine exam and prophylaxis with no significant findings', 'icd10': {'code': 'Z01.20', 'term': 'Dental examination without abnormal findings'}, 'snodent': {'code': 'SND-EXM-000', 'term': 'Routine dental exam and prophylaxis'}, 'tooth_number': 15}, {'mention': 'gingival erythema and bleeding on probing', 'icd10': {'code': 'K05.1', 'term': 'Gingivitis'}, 'snodent': {'code': 'SND-GIN-…	[{'code': 'CDT-D4341', 'term': 'Scaling and root planing, 4+ teeth per quadrant', 'entity': 'srp'}, {'code': 'CDT-D1110', 'term': 'Adult prophylaxis (cleaning)', 'entity': 'prophy'}]
DENT-00134	2025/1/15	male	57	['high sugar diet', 'non-smoker', 'type 2 diabetes']	none	Date: 2025-01-15 Patient: Sam Anderson, 57-year-old male. Chief Complaint: intermittent swelling near the molar. History: Risk factors include high sugar diet. Allergies: none. Subjective: Reports intermittent swelling near the molar for 6 weeks. Objective: Exam shows probing depths 4-6 mm in posterior quadrants. Radiographs reviewed. Assessment: K04.0 Pulpitis. SNODENT (seeded concepts): SND-PUL…	[{'mention': 'irreversible pulpitis suspected on tooth #15', 'icd10': {'code': 'K04.0', 'term': 'Pulpitis'}, 'snodent': {'code': 'SND-PUL-020', 'term': 'Symptomatic irreversible pulpitis'}, 'tooth_number': 15}]	[{'code': 'CDT-D3310', 'term': 'Root canal therapy, anterior tooth', 'entity': 'rct'}]
DENT-00135	2022/8/16	male	14	['high sugar diet']	amoxicillin	Date: 2022-08-16 Patient: Riley Martinez, 14-year-old male. Chief Complaint: no current complaints; routine check-up. History: Risk factors include high sugar diet. Allergies: amoxicillin. Subjective: Reports no current complaints; routine check-up for 9 weeks. Objective: Exam shows vertical fracture line noted under transillumination. Radiographs reviewed. Assessment: K08.4 Partial loss of teeth…	[{'mention': 'finding related to tooth #26', 'icd10': {'code': 'K08.4', 'term': 'Partial loss of teeth, unspecified cause'}, 'snodent': None, 'tooth_number': 26}, {'mention': 'routine exam and prophylaxis with no significant findings', 'icd10': {'code': 'Z01.20', 'term': 'Dental examination without abnormal findings'}, 'snodent': {'code': 'SND-EXM-000', 'term': 'Routine dental exam and prophylaxi…	[{'code': 'CDT-D1110', 'term': 'Adult prophylaxis (cleaning)', 'entity': 'prophy'}, {'code': 'CDT-D2740', 'term': 'Crown, porcelain/ceramic', 'entity': 'crown'}]
DENT-00136	2025/3/19	female	49	['non-smoker']	none	Date: 2025-03-19 Patient: Riley Thomas, 49-year-old female. Chief Complaint: food packing between teeth. History: Risk factors include non-smoker. Allergies: none. Subjective: Reports food packing between teeth for 6 weeks. Objective: Exam shows calculus deposits on lower anteriors. Radiographs reviewed. Assessment: K08.4 Partial loss of teeth, unspecified cause. SNODENT (seeded concepts): N/A. P…	[{'mention': 'finding related to tooth #15', 'icd10': {'code': 'K08.4', 'term': 'Partial loss of teeth, unspecified cause'}, 'snodent': None, 'tooth_number': 15}]	[{'code': 'CDT-D6010', 'term': 'Surgical placement of implant body: endosteal', 'entity': 'implant'}]
DENT-00137	2023/5/27	male	54	['smoker', 'pregnant (2nd trimester)']	latex	Date: 2023-05-27 Patient: Sam Miller, 54-year-old male. Chief Complaint: spontaneous tooth pain at night. History: Risk factors include smoker. Allergies: latex. Subjective: Reports spontaneous tooth pain at night for 7 weeks. Objective: Exam shows vertical fracture line noted under transillumination. Radiographs reviewed. Assessment: K04.0 Pulpitis. SNODENT (seeded concepts): SND-PUL-020 Symptom…	[{'mention': 'irreversible pulpitis suspected on tooth #4', 'icd10': {'code': 'K04.0', 'term': 'Pulpitis'}, 'snodent': {'code': 'SND-PUL-020', 'term': 'Symptomatic irreversible pulpitis'}, 'tooth_number': 4}]	[{'code': 'CDT-D3330', 'term': 'Root canal therapy, molar tooth', 'entity': 'rct'}]
DENT-00138	2022/5/31	female	85	['GERD', 'type 2 diabetes', 'non-smoker']	none	Date: 2022-05-31 Patient: Kendall Brown, 85-year-old female. Chief Complaint: sensitivity to cold. History: Risk factors include GERD. Allergies: none. Subjective: Reports sensitivity to cold for 12 weeks. Objective: Exam shows radiolucency at apex suggestive of periapical pathology. Radiographs reviewed. Assessment: K05.1 Gingivitis. SNODENT (seeded concepts): SND-GIN-003 Plaque-induced gingivit…	[{'mention': 'gingival erythema and bleeding on probing', 'icd10': {'code': 'K05.1', 'term': 'Gingivitis'}, 'snodent': {'code': 'SND-GIN-003', 'term': 'Plaque-induced gingivitis'}, 'tooth_number': 5}]	[{'code': 'CDT-D1110', 'term': 'Adult prophylaxis (cleaning)', 'entity': 'prophy'}]
DENT-00139	2022/4/20	male	67	['non-smoker', 'high sugar diet', 'poor oral hygiene']	amoxicillin	Date: 2022-04-20 Patient: Sam Jackson, 67-year-old male. Chief Complaint: spontaneous tooth pain at night. History: Risk factors include non-smoker. Allergies: amoxicillin. Subjective: Reports spontaneous tooth pain at night for 2 weeks. Objective: Exam shows vertical fracture line noted under transillumination. Radiographs reviewed. Assessment: K05.3 Chronic periodontitis. SNODENT (seeded concep…	[{'mention': 'periodontal pockets around tooth #17', 'icd10': {'code': 'K05.3', 'term': 'Chronic periodontitis'}, 'snodent': {'code': 'SND-PER-010', 'term': 'Generalized chronic periodontitis'}, 'tooth_number': 17}]	[{'code': 'CDT-D4341', 'term': 'Scaling and root planing, 4+ teeth per quadrant', 'entity': 'srp'}]
DENT-00140	2023/8/27	male	58	['poor oral hygiene']	penicillin	Date: 2023-08-27 Patient: Peyton Jones, 58-year-old male. Chief Complaint: metallic taste and gum soreness. History: Risk factors include poor oral hygiene. Allergies: penicillin. Subjective: Reports metallic taste and gum soreness for 5 weeks. Objective: Exam shows calculus deposits on lower anteriors. Radiographs reviewed. Assessment: K04.0 Pulpitis. SNODENT (seeded concepts): SND-PUL-020 Sympt…	[{'mention': 'irreversible pulpitis suspected on tooth #14', 'icd10': {'code': 'K04.0', 'term': 'Pulpitis'}, 'snodent': {'code': 'SND-PUL-020', 'term': 'Symptomatic irreversible pulpitis'}, 'tooth_number': 14}]	[{'code': 'CDT-D3310', 'term': 'Root canal therapy, anterior tooth', 'entity': 'rct'}]
DENT-00141	2024/7/1	female	35	['poor oral hygiene', 'xerostomia']	amoxicillin	Date: 2024-07-01 Patient: Dakota Williams, 35-year-old female. Chief Complaint: sensitivity to cold. History: Risk factors include poor oral hygiene, xerostomia. Allergies: amoxicillin. Subjective: Reports sensitivity to cold for 11 weeks. Objective: Exam shows radiolucency at apex suggestive of periapical pathology. Radiographs reviewed. Assessment: K05.1 Gingivitis. SNODENT (seeded concepts): S…	[{'mention': 'gingival erythema and bleeding on probing', 'icd10': {'code': 'K05.1', 'term': 'Gingivitis'}, 'snodent': {'code': 'SND-GIN-003', 'term': 'Plaque-induced gingivitis'}, 'tooth_number': 18}]	[{'code': 'CDT-D4341', 'term': 'Scaling and root planing, 4+ teeth per quadrant', 'entity': 'srp'}]
DENT-00142	2025/1/1	male	82	['poor oral hygiene']	none	Date: 2025-01-01 Patient: Jamie Taylor, 82-year-old male. Chief Complaint: metallic taste and gum soreness. History: Risk factors include poor oral hygiene. Allergies: none. Subjective: Reports metallic taste and gum soreness for 3 weeks. Objective: Exam shows mobility grade I on lower incisors. Radiographs reviewed. Assessment: K05.3 Chronic periodontitis; Z01.20 Dental examination without abnor…	[{'mention': 'periodontal pockets around tooth #6', 'icd10': {'code': 'K05.3', 'term': 'Chronic periodontitis'}, 'snodent': {'code': 'SND-PER-010', 'term': 'Generalized chronic periodontitis'}, 'tooth_number': 6}, {'mention': 'routine exam and prophylaxis with no significant findings', 'icd10': {'code': 'Z01.20', 'term': 'Dental examination without abnormal findings'}, 'snodent': {'code': 'SND-EX…	[{'code': 'CDT-D4341', 'term': 'Scaling and root planing, 4+ teeth per quadrant', 'entity': 'srp'}]
DENT-00143	2024/3/5	male	88	['xerostomia', 'former smoker']	penicillin	Date: 2024-03-05 Patient: Quinn Davis, 88-year-old male. Chief Complaint: no current complaints; routine check-up. History: Risk factors include xerostomia, former smoker. Allergies: penicillin. Subjective: Reports no current complaints; routine check-up for 2 weeks. Objective: Exam shows no caries or periodontal pockets; routine prophylaxis performed. Radiographs reviewed. Assessment: K05.1 Ging…	[{'mention': 'gingival erythema and bleeding on probing', 'icd10': {'code': 'K05.1', 'term': 'Gingivitis'}, 'snodent': {'code': 'SND-GIN-003', 'term': 'Plaque-induced gingivitis'}, 'tooth_number': 1}, {'mention': 'routine exam and prophylaxis with no significant findings', 'icd10': {'code': 'Z01.20', 'term': 'Dental examination without abnormal findings'}, 'snodent': {'code': 'SND-EXM-000', 'term…	[{'code': 'CDT-D4341', 'term': 'Scaling and root planing, 4+ teeth per quadrant', 'entity': 'srp'}]
DENT-00144	2023/7/19	female	74	['high sugar diet', 'regular flossing', 'smoker']	amoxicillin	Date: 2023-07-19 Patient: Quinn Rodriguez, 74-year-old female. Chief Complaint: food packing between teeth. History: Risk factors include high sugar diet, regular flossing. Allergies: amoxicillin. Subjective: Reports food packing between teeth for 5 weeks. Objective: Exam shows probing depths 4-6 mm in posterior quadrants. Radiographs reviewed. Assessment: S02.5 Fracture of tooth (traumatic); K02…	[{'mention': 'cracked tooth line on tooth #22', 'icd10': {'code': 'S02.5', 'term': 'Fracture of tooth (traumatic)'}, 'snodent': {'code': 'SND-FRX-015', 'term': 'Cracked tooth'}, 'tooth_number': 22}, {'mention': 'distal caries on tooth #31 (lower left)', 'icd10': {'code': 'K02.9', 'term': 'Dental caries, unspecified'}, 'snodent': {'code': 'SND-CAR-001', 'term': 'Dental caries on smooth surface'}, …	[{'code': 'CDT-D2740', 'term': 'Crown, porcelain/ceramic', 'entity': 'crown'}, {'code': 'CDT-D2392', 'term': 'Composite resin, 2 surfaces posterior', 'entity': 'restoration'}]
DENT-00145	2025/5/23	male	50	['regular flossing', 'xerostomia', 'pregnant (2nd trimester)']	none	Date: 2025-05-23 Patient: Morgan Garcia, 50-year-old male. Chief Complaint: metallic taste and gum soreness. History: Risk factors include regular flossing, xerostomia, pregnant (2nd trimester). Allergies: none. Subjective: Reports metallic taste and gum soreness for 3 weeks. Objective: Exam shows generalized plaque accumulation. Radiographs reviewed. Assessment: K05.3 Chronic periodontitis. SNOD…	[{'mention': 'periodontal pockets around tooth #32', 'icd10': {'code': 'K05.3', 'term': 'Chronic periodontitis'}, 'snodent': {'code': 'SND-PER-010', 'term': 'Generalized chronic periodontitis'}, 'tooth_number': 32}]	[{'code': 'CDT-D4341', 'term': 'Scaling and root planing, 4+ teeth per quadrant', 'entity': 'srp'}]
DENT-00146	2023/5/26	male	34	['type 2 diabetes']	none	Date: 2023-05-26 Patient: Kendall Jones, 34-year-old male. Chief Complaint: sensitivity to cold. History: Risk factors include type 2 diabetes. Allergies: none. Subjective: Reports sensitivity to cold for 7 weeks. Objective: Exam shows mobility grade I on lower incisors. Radiographs reviewed. Assessment: K08.4 Partial loss of teeth, unspecified cause. SNODENT (seeded concepts): N/A. Plan: composi…	[{'mention': 'finding related to tooth #13', 'icd10': {'code': 'K08.4', 'term': 'Partial loss of teeth, unspecified cause'}, 'snodent': None, 'tooth_number': 13}]	[{'code': 'CDT-D6010', 'term': 'Surgical placement of implant body: endosteal', 'entity': 'implant'}]
DENT-00147	2023/12/7	female	88	['non-smoker', 'regular flossing']	chlorhexidine	Date: 2023-12-07 Patient: Avery Anderson, 88-year-old female. Chief Complaint: pain on chewing. History: Risk factors include non-smoker, regular flossing. Allergies: chlorhexidine. Subjective: Reports pain on chewing for 9 weeks. Objective: Exam shows radiolucency at apex suggestive of periapical pathology. Radiographs reviewed. Assessment: K04.0 Pulpitis; K04.7 Periapical abscess without sinus.…	[{'mention': 'irreversible pulpitis suspected on tooth #25', 'icd10': {'code': 'K04.0', 'term': 'Pulpitis'}, 'snodent': {'code': 'SND-PUL-020', 'term': 'Symptomatic irreversible pulpitis'}, 'tooth_number': 25}, {'mention': 'periapical swelling adjacent to tooth #15', 'icd10': {'code': 'K04.7', 'term': 'Periapical abscess without sinus'}, 'snodent': {'code': 'SND-ABS-021', 'term': 'Acute periapica…	[{'code': 'CDT-D3330', 'term': 'Root canal therapy, molar tooth', 'entity': 'rct'}, {'code': 'CDT-D3320', 'term': 'Root canal therapy, premolar tooth', 'entity': 'rct'}, {'code': 'CDT-D2740', 'term': 'Crown, porcelain/ceramic', 'entity': 'crown'}]
DENT-00148	2025/5/30	male	88	['type 2 diabetes']	NSAIDs	Date: 2025-05-30 Patient: Peyton Jones, 88-year-old male. Chief Complaint: intermittent swelling near the molar. History: Risk factors include type 2 diabetes. Allergies: NSAIDs. Subjective: Reports intermittent swelling near the molar for 11 weeks. Objective: Exam shows radiolucency at apex suggestive of periapical pathology. Radiographs reviewed. Assessment: S02.5 Fracture of tooth (traumatic).…	[{'mention': 'cracked tooth line on tooth #30', 'icd10': {'code': 'S02.5', 'term': 'Fracture of tooth (traumatic)'}, 'snodent': {'code': 'SND-FRX-015', 'term': 'Cracked tooth'}, 'tooth_number': 30}]	[{'code': 'CDT-D7140', 'term': 'Extraction, erupted tooth or exposed root', 'entity': 'extraction'}]
DENT-00149	2022/8/10	female	83	['high sugar diet', 'GERD', 'pregnant (2nd trimester)']	NSAIDs	Date: 2022-08-10 Patient: Morgan Smith, 83-year-old female. Chief Complaint: fractured cusp after biting hard candy. History: Risk factors include high sugar diet. Allergies: NSAIDs. Subjective: Reports fractured cusp after biting hard candy for 9 weeks. Objective: Exam shows generalized plaque accumulation. Radiographs reviewed. Assessment: K05.1 Gingivitis. SNODENT (seeded concepts): SND-GIN-00…	[{'mention': 'gingival erythema and bleeding on probing', 'icd10': {'code': 'K05.1', 'term': 'Gingivitis'}, 'snodent': {'code': 'SND-GIN-003', 'term': 'Plaque-induced gingivitis'}, 'tooth_number': 18}]	[{'code': 'CDT-D4341', 'term': 'Scaling and root planing, 4+ teeth per quadrant', 'entity': 'srp'}]
DENT-00150	2024/4/8	male	15	['regular flossing', 'pregnant (2nd trimester)', 'high sugar diet']	none	Date: 2024-04-08 Patient: Kendall Martinez, 15-year-old male. Chief Complaint: food packing between teeth. History: Risk factors include regular flossing, pregnant (2nd trimester), high sugar diet. Allergies: none. Subjective: Reports food packing between teeth for 5 weeks. Objective: Exam shows localized gingival inflammation. Radiographs reviewed. Assessment: K05.3 Chronic periodontitis; K04.7 …	[{'mention': 'periodontal pockets around tooth #31', 'icd10': {'code': 'K05.3', 'term': 'Chronic periodontitis'}, 'snodent': {'code': 'SND-PER-010', 'term': 'Generalized chronic periodontitis'}, 'tooth_number': 31}, {'mention': 'periapical swelling adjacent to tooth #11', 'icd10': {'code': 'K04.7', 'term': 'Periapical abscess without sinus'}, 'snodent': {'code': 'SND-ABS-021', 'term': 'Acute peri…	[{'code': 'CDT-D4341', 'term': 'Scaling and root planing, 4+ teeth per quadrant', 'entity': 'srp'}, {'code': 'CDT-D3310', 'term': 'Root canal therapy, anterior tooth', 'entity': 'rct'}]
DENT-00151	2023/11/10	male	57	['pregnant (2nd trimester)']	none	Date: 2023-11-10 Patient: Sam Williams, 57-year-old male. Chief Complaint: bad breath reported by spouse. History: Risk factors include pregnant (2nd trimester). Allergies: none. Subjective: Reports bad breath reported by spouse for 1 weeks. Objective: Exam shows radiolucency at apex suggestive of periapical pathology. Radiographs reviewed. Assessment: Z01.20 Dental examination without abnormal f…	[{'mention': 'routine exam and prophylaxis with no significant findings', 'icd10': {'code': 'Z01.20', 'term': 'Dental examination without abnormal findings'}, 'snodent': {'code': 'SND-EXM-000', 'term': 'Routine dental exam and prophylaxis'}, 'tooth_number': 31}, {'mention': 'cracked tooth line on tooth #13', 'icd10': {'code': 'S02.5', 'term': 'Fracture of tooth (traumatic)'}, 'snodent': {'code': …	[{'code': 'CDT-D1110', 'term': 'Adult prophylaxis (cleaning)', 'entity': 'prophy'}, {'code': 'CDT-D7140', 'term': 'Extraction, erupted tooth or exposed root', 'entity': 'extraction'}]
DENT-00152	2023/11/13	female	30	['non-smoker', 'former smoker']	none	Date: 2023-11-13 Patient: Sam Taylor, 30-year-old female. Chief Complaint: metallic taste and gum soreness. History: Risk factors include non-smoker, former smoker. Allergies: none. Subjective: Reports metallic taste and gum soreness for 3 weeks. Objective: Exam shows probing depths 4-6 mm in posterior quadrants. Radiographs reviewed. Assessment: K02.9 Dental caries, unspecified. SNODENT (seeded …	[{'mention': 'distal caries on tooth #29 (upper left)', 'icd10': {'code': 'K02.9', 'term': 'Dental caries, unspecified'}, 'snodent': {'code': 'SND-CAR-001', 'term': 'Dental caries on smooth surface'}, 'tooth_number': 29}]	[{'code': 'CDT-D2140', 'term': 'Amalgam restoration, 1 surface posterior', 'entity': 'restoration'}]
DENT-00153	2024/12/29	female	66	['poor oral hygiene', 'smoker']	none	Date: 2024-12-29 Patient: Quinn Taylor, 66-year-old female. Chief Complaint: gingival bleeding while brushing. History: Risk factors include poor oral hygiene. Allergies: none. Subjective: Reports gingival bleeding while brushing for 1 weeks. Objective: Exam shows vertical fracture line noted under transillumination. Radiographs reviewed. Assessment: K08.4 Partial loss of teeth, unspecified cause…	[{'mention': 'finding related to tooth #13', 'icd10': {'code': 'K08.4', 'term': 'Partial loss of teeth, unspecified cause'}, 'snodent': None, 'tooth_number': 13}, {'mention': 'cracked tooth line on tooth #15', 'icd10': {'code': 'S02.5', 'term': 'Fracture of tooth (traumatic)'}, 'snodent': {'code': 'SND-FRX-015', 'term': 'Cracked tooth'}, 'tooth_number': 15}, {'mention': 'gingival erythema and ble…	[{'code': 'CDT-D7140', 'term': 'Extraction, erupted tooth or exposed root', 'entity': 'extraction'}, {'code': 'CDT-D4341', 'term': 'Scaling and root planing, 4+ teeth per quadrant', 'entity': 'srp'}]
DENT-00154	2024/4/6	male	55	['xerostomia', 'type 2 diabetes']	amoxicillin	Date: 2024-04-06 Patient: Sam Taylor, 55-year-old male. Chief Complaint: sensitivity to cold. History: Risk factors include xerostomia, type 2 diabetes. Allergies: amoxicillin. Subjective: Reports sensitivity to cold for 1 weeks. Objective: Exam shows occlusal caries visible on explorer. Radiographs reviewed. Assessment: K04.7 Periapical abscess without sinus. SNODENT (seeded concepts): SND-ABS-0…	[{'mention': 'periapical swelling adjacent to tooth #2', 'icd10': {'code': 'K04.7', 'term': 'Periapical abscess without sinus'}, 'snodent': {'code': 'SND-ABS-021', 'term': 'Acute periapical abscess'}, 'tooth_number': 2}]	[{'code': 'CDT-D3310', 'term': 'Root canal therapy, anterior tooth', 'entity': 'rct'}, {'code': 'CDT-D2740', 'term': 'Crown, porcelain/ceramic', 'entity': 'crown'}]
DENT-00155	2024/6/28	male	14	['former smoker']	none	Date: 2024-06-28 Patient: Jordan Johnson, 14-year-old male. Chief Complaint: food packing between teeth. History: Risk factors include former smoker. Allergies: none. Subjective: Reports food packing between teeth for 11 weeks. Objective: Exam shows generalized plaque accumulation. Radiographs reviewed. Assessment: Z01.20 Dental examination without abnormal findings. SNODENT (seeded concepts): SN…	[{'mention': 'routine exam and prophylaxis with no significant findings', 'icd10': {'code': 'Z01.20', 'term': 'Dental examination without abnormal findings'}, 'snodent': {'code': 'SND-EXM-000', 'term': 'Routine dental exam and prophylaxis'}, 'tooth_number': 14}]	[{'code': 'CDT-D1110', 'term': 'Adult prophylaxis (cleaning)', 'entity': 'prophy'}]
DENT-00156	2022/8/6	female	25	['high sugar diet', 'former smoker', 'pregnant (2nd trimester)']	penicillin	Date: 2022-08-06 Patient: Dakota Jones, 25-year-old female. Chief Complaint: fractured cusp after biting hard candy. History: Risk factors include high sugar diet, former smoker. Allergies: penicillin. Subjective: Reports fractured cusp after biting hard candy for 4 weeks. Objective: Exam shows occlusal caries visible on explorer. Radiographs reviewed. Assessment: K05.1 Gingivitis; S02.5 Fracture…	[{'mention': 'gingival erythema and bleeding on probing', 'icd10': {'code': 'K05.1', 'term': 'Gingivitis'}, 'snodent': {'code': 'SND-GIN-003', 'term': 'Plaque-induced gingivitis'}, 'tooth_number': 23}, {'mention': 'cracked tooth line on tooth #11', 'icd10': {'code': 'S02.5', 'term': 'Fracture of tooth (traumatic)'}, 'snodent': {'code': 'SND-FRX-015', 'term': 'Cracked tooth'}, 'tooth_number': 11}]	[{'code': 'CDT-D4341', 'term': 'Scaling and root planing, 4+ teeth per quadrant', 'entity': 'srp'}, {'code': 'CDT-D7140', 'term': 'Extraction, erupted tooth or exposed root', 'entity': 'extraction'}]
DENT-00157	2022/7/27	female	31	['bruxism']	penicillin	Date: 2022-07-27 Patient: Taylor Brown, 31-year-old female. Chief Complaint: intermittent swelling near the molar. History: Risk factors include bruxism. Allergies: penicillin. Subjective: Reports intermittent swelling near the molar for 5 weeks. Objective: Exam shows occlusal caries visible on explorer. Radiographs reviewed. Assessment: K05.1 Gingivitis. SNODENT (seeded concepts): SND-GIN-003 Pl…	[{'mention': 'gingival erythema and bleeding on probing', 'icd10': {'code': 'K05.1', 'term': 'Gingivitis'}, 'snodent': {'code': 'SND-GIN-003', 'term': 'Plaque-induced gingivitis'}, 'tooth_number': 30}]	[{'code': 'CDT-D4341', 'term': 'Scaling and root planing, 4+ teeth per quadrant', 'entity': 'srp'}]
DENT-00158	2023/11/5	male	17	['non-smoker']	amoxicillin	Date: 2023-11-05 Patient: Quinn Brown, 17-year-old male. Chief Complaint: bad breath reported by spouse. History: Risk factors include non-smoker. Allergies: amoxicillin. Subjective: Reports bad breath reported by spouse for 3 weeks. Objective: Exam shows mobility grade I on lower incisors. Radiographs reviewed. Assessment: K05.1 Gingivitis; K08.4 Partial loss of teeth, unspecified cause; K02.9 D…	[{'mention': 'gingival erythema and bleeding on probing', 'icd10': {'code': 'K05.1', 'term': 'Gingivitis'}, 'snodent': {'code': 'SND-GIN-003', 'term': 'Plaque-induced gingivitis'}, 'tooth_number': 22}, {'mention': 'finding related to tooth #26', 'icd10': {'code': 'K08.4', 'term': 'Partial loss of teeth, unspecified cause'}, 'snodent': None, 'tooth_number': 26}, {'mention': 'incisal caries on toot…	[{'code': 'CDT-D1110', 'term': 'Adult prophylaxis (cleaning)', 'entity': 'prophy'}, {'code': 'CDT-D2140', 'term': 'Amalgam restoration, 1 surface posterior', 'entity': 'restoration'}]
DENT-00159	2024/9/16	female	35	['poor oral hygiene', 'xerostomia', 'smoker']	amoxicillin	Date: 2024-09-16 Patient: Quinn Jackson, 35-year-old female. Chief Complaint: fractured cusp after biting hard candy. History: Risk factors include poor oral hygiene, xerostomia, smoker. Allergies: amoxicillin. Subjective: Reports fractured cusp after biting hard candy for 12 weeks. Objective: Exam shows generalized plaque accumulation. Radiographs reviewed. Assessment: Z01.20 Dental examination …	[{'mention': 'routine exam and prophylaxis with no significant findings', 'icd10': {'code': 'Z01.20', 'term': 'Dental examination without abnormal findings'}, 'snodent': {'code': 'SND-EXM-000', 'term': 'Routine dental exam and prophylaxis'}, 'tooth_number': 17}, {'mention': 'incisal caries on tooth #15 (lower left)', 'icd10': {'code': 'K02.9', 'term': 'Dental caries, unspecified'}, 'snodent': {'c…	[{'code': 'CDT-D4341', 'term': 'Scaling and root planing, 4+ teeth per quadrant', 'entity': 'srp'}, {'code': 'CDT-D2392', 'term': 'Composite resin, 2 surfaces posterior', 'entity': 'restoration'}]
DENT-00160	2022/12/5	male	13	['non-smoker', 'bruxism', 'regular flossing']	none	Date: 2022-12-05 Patient: Kendall Jones, 13-year-old male. Chief Complaint: spontaneous tooth pain at night. History: Risk factors include non-smoker, bruxism, regular flossing. Allergies: none. Subjective: Reports spontaneous tooth pain at night for 7 weeks. Objective: Exam shows mobility grade I on lower incisors. Radiographs reviewed. Assessment: K08.4 Partial loss of teeth, unspecified cause.…	[{'mention': 'finding related to tooth #18', 'icd10': {'code': 'K08.4', 'term': 'Partial loss of teeth, unspecified cause'}, 'snodent': None, 'tooth_number': 18}]	[{'code': 'CDT-D7140', 'term': 'Extraction, erupted tooth or exposed root', 'entity': 'extraction'}]
DENT-00161	2024/10/15	female	23	['regular flossing', 'xerostomia']	penicillin	Date: 2024-10-15 Patient: Hayden Moore, 23-year-old female. Chief Complaint: metallic taste and gum soreness. History: Risk factors include regular flossing, xerostomia. Allergies: penicillin. Subjective: Reports metallic taste and gum soreness for 11 weeks. Objective: Exam shows localized gingival inflammation. Radiographs reviewed. Assessment: S02.5 Fracture of tooth (traumatic). SNODENT (seede…	[{'mention': 'cracked tooth line on tooth #1', 'icd10': {'code': 'S02.5', 'term': 'Fracture of tooth (traumatic)'}, 'snodent': {'code': 'SND-FRX-015', 'term': 'Cracked tooth'}, 'tooth_number': 1}]	[{'code': 'CDT-D2740', 'term': 'Crown, porcelain/ceramic', 'entity': 'crown'}]
DENT-00162	2024/7/15	female	54	['high sugar diet', 'GERD', 'regular flossing']	chlorhexidine	Date: 2024-07-15 Patient: Jordan Garcia, 54-year-old female. Chief Complaint: spontaneous tooth pain at night. History: Risk factors include high sugar diet, GERD, regular flossing. Allergies: chlorhexidine. Subjective: Reports spontaneous tooth pain at night for 12 weeks. Objective: Exam shows generalized plaque accumulation. Radiographs reviewed. Assessment: K05.3 Chronic periodontitis; K02.9 D…	[{'mention': 'periodontal pockets around tooth #23', 'icd10': {'code': 'K05.3', 'term': 'Chronic periodontitis'}, 'snodent': {'code': 'SND-PER-010', 'term': 'Generalized chronic periodontitis'}, 'tooth_number': 23}, {'mention': 'occlusal caries on tooth #7 (upper left)', 'icd10': {'code': 'K02.9', 'term': 'Dental caries, unspecified'}, 'snodent': {'code': 'SND-CAR-002', 'term': 'Pit and fissure c…	[{'code': 'CDT-D4341', 'term': 'Scaling and root planing, 4+ teeth per quadrant', 'entity': 'srp'}, {'code': 'CDT-D2140', 'term': 'Amalgam restoration, 1 surface posterior', 'entity': 'restoration'}]
DENT-00163	2023/11/24	male	62	['regular flossing']	latex	Date: 2023-11-24 Patient: Cameron Davis, 62-year-old male. Chief Complaint: spontaneous tooth pain at night. History: Risk factors include regular flossing. Allergies: latex. Subjective: Reports spontaneous tooth pain at night for 1 weeks. Objective: Exam shows no caries or periodontal pockets; routine prophylaxis performed. Radiographs reviewed. Assessment: K04.0 Pulpitis. SNODENT (seeded concep…	[{'mention': 'irreversible pulpitis suspected on tooth #30', 'icd10': {'code': 'K04.0', 'term': 'Pulpitis'}, 'snodent': {'code': 'SND-PUL-020', 'term': 'Symptomatic irreversible pulpitis'}, 'tooth_number': 30}]	[{'code': 'CDT-D3320', 'term': 'Root canal therapy, premolar tooth', 'entity': 'rct'}, {'code': 'CDT-D2740', 'term': 'Crown, porcelain/ceramic', 'entity': 'crown'}]
DENT-00164	2024/10/29	male	28	['poor oral hygiene']	chlorhexidine	Date: 2024-10-29 Patient: Peyton Miller, 28-year-old male. Chief Complaint: food packing between teeth. History: Risk factors include poor oral hygiene. Allergies: chlorhexidine. Subjective: Reports food packing between teeth for 3 weeks. Objective: Exam shows no caries or periodontal pockets; routine prophylaxis performed. Radiographs reviewed. Assessment: K05.3 Chronic periodontitis; K04.7 Peri…	[{'mention': 'periodontal pockets around tooth #19', 'icd10': {'code': 'K05.3', 'term': 'Chronic periodontitis'}, 'snodent': {'code': 'SND-PER-010', 'term': 'Generalized chronic periodontitis'}, 'tooth_number': 19}, {'mention': 'periapical swelling adjacent to tooth #27', 'icd10': {'code': 'K04.7', 'term': 'Periapical abscess without sinus'}, 'snodent': {'code': 'SND-ABS-021', 'term': 'Acute peri…	[{'code': 'CDT-D4341', 'term': 'Scaling and root planing, 4+ teeth per quadrant', 'entity': 'srp'}, {'code': 'CDT-D3330', 'term': 'Root canal therapy, molar tooth', 'entity': 'rct'}]
DENT-00165	2024/12/29	female	83	['high sugar diet', 'GERD']	none	Date: 2024-12-29 Patient: Sam Brown, 83-year-old female. Chief Complaint: intermittent swelling near the molar. History: Risk factors include high sugar diet. Allergies: none. Subjective: Reports intermittent swelling near the molar for 12 weeks. Objective: Exam shows no caries or periodontal pockets; routine prophylaxis performed. Radiographs reviewed. Assessment: K04.0 Pulpitis; K02.9 Dental ca…	[{'mention': 'irreversible pulpitis suspected on tooth #10', 'icd10': {'code': 'K04.0', 'term': 'Pulpitis'}, 'snodent': {'code': 'SND-PUL-020', 'term': 'Symptomatic irreversible pulpitis'}, 'tooth_number': 10}, {'mention': 'mesial caries on tooth #18 (lower left)', 'icd10': {'code': 'K02.9', 'term': 'Dental caries, unspecified'}, 'snodent': {'code': 'SND-CAR-001', 'term': 'Dental caries on smooth…	[{'code': 'CDT-D3330', 'term': 'Root canal therapy, molar tooth', 'entity': 'rct'}, {'code': 'CDT-D2392', 'term': 'Composite resin, 2 surfaces posterior', 'entity': 'restoration'}, {'code': 'CDT-D2740', 'term': 'Crown, porcelain/ceramic', 'entity': 'crown'}]
DENT-00166	2023/5/2	female	25	['GERD', 'bruxism', 'type 2 diabetes']	none	Date: 2023-05-02 Patient: Jordan Anderson, 25-year-old female. Chief Complaint: no current complaints; routine check-up. History: Risk factors include GERD. Allergies: none. Subjective: Reports no current complaints; routine check-up for 11 weeks. Objective: Exam shows radiolucency at apex suggestive of periapical pathology. Radiographs reviewed. Assessment: K02.9 Dental caries, unspecified; K05.…	[{'mention': 'incisal caries on tooth #27 (lower left)', 'icd10': {'code': 'K02.9', 'term': 'Dental caries, unspecified'}, 'snodent': {'code': 'SND-CAR-002', 'term': 'Pit and fissure caries'}, 'tooth_number': 27}, {'mention': 'periodontal pockets around tooth #1', 'icd10': {'code': 'K05.3', 'term': 'Chronic periodontitis'}, 'snodent': {'code': 'SND-PER-010', 'term': 'Generalized chronic periodont…	[{'code': 'CDT-D2140', 'term': 'Amalgam restoration, 1 surface posterior', 'entity': 'restoration'}, {'code': 'CDT-D4341', 'term': 'Scaling and root planing, 4+ teeth per quadrant', 'entity': 'srp'}]
DENT-00167	2023/1/18	female	69	['GERD']	penicillin	Date: 2023-01-18 Patient: Cameron Davis, 69-year-old female. Chief Complaint: pain on chewing. History: Risk factors include GERD. Allergies: penicillin. Subjective: Reports pain on chewing for 10 weeks. Objective: Exam shows furcation involvement class II on #30. Radiographs reviewed. Assessment: K02.9 Dental caries, unspecified. SNODENT (seeded concepts): SND-CAR-002 Pit and fissure caries. Pla…	[{'mention': 'lingual caries on tooth #18 (lower left)', 'icd10': {'code': 'K02.9', 'term': 'Dental caries, unspecified'}, 'snodent': {'code': 'SND-CAR-002', 'term': 'Pit and fissure caries'}, 'tooth_number': 18}]	[{'code': 'CDT-D2140', 'term': 'Amalgam restoration, 1 surface posterior', 'entity': 'restoration'}]
DENT-00168	2024/10/1	male	31	['high sugar diet', 'smoker']	NSAIDs	Date: 2024-10-01 Patient: Hayden Jones, 31-year-old male. Chief Complaint: thermal sensitivity improving. History: Risk factors include high sugar diet. Allergies: NSAIDs. Subjective: Reports thermal sensitivity improving for 7 weeks. Objective: Exam shows furcation involvement class II on #30. Radiographs reviewed. Assessment: K08.4 Partial loss of teeth, unspecified cause. SNODENT (seeded conce…	[{'mention': 'finding related to tooth #15', 'icd10': {'code': 'K08.4', 'term': 'Partial loss of teeth, unspecified cause'}, 'snodent': None, 'tooth_number': 15}]	[{'code': 'CDT-D7140', 'term': 'Extraction, erupted tooth or exposed root', 'entity': 'extraction'}]
DENT-00169	2023/3/24	male	39	['xerostomia', 'GERD', 'high sugar diet']	NSAIDs	Date: 2023-03-24 Patient: Taylor Anderson, 39-year-old male. Chief Complaint: thermal sensitivity improving. History: Risk factors include xerostomia. Allergies: NSAIDs. Subjective: Reports thermal sensitivity improving for 11 weeks. Objective: Exam shows furcation involvement class II on #30. Radiographs reviewed. Assessment: K02.9 Dental caries, unspecified. SNODENT (seeded concepts): SND-CAR-0…	[{'mention': 'buccal caries on tooth #23 (upper left)', 'icd10': {'code': 'K02.9', 'term': 'Dental caries, unspecified'}, 'snodent': {'code': 'SND-CAR-001', 'term': 'Dental caries on smooth surface'}, 'tooth_number': 23}]	[{'code': 'CDT-D2140', 'term': 'Amalgam restoration, 1 surface posterior', 'entity': 'restoration'}]
DENT-00170	2024/11/19	female	81	['pregnant (2nd trimester)', 'smoker', 'bruxism']	chlorhexidine	Date: 2024-11-19 Patient: Morgan Thomas, 81-year-old female. Chief Complaint: no current complaints; routine check-up. History: Risk factors include pregnant (2nd trimester). Allergies: chlorhexidine. Subjective: Reports no current complaints; routine check-up for 9 weeks. Objective: Exam shows mobility grade I on lower incisors. Radiographs reviewed. Assessment: K05.1 Gingivitis. SNODENT (seeded…	[{'mention': 'gingival erythema and bleeding on probing', 'icd10': {'code': 'K05.1', 'term': 'Gingivitis'}, 'snodent': {'code': 'SND-GIN-003', 'term': 'Plaque-induced gingivitis'}, 'tooth_number': 21}]	[{'code': 'CDT-D4341', 'term': 'Scaling and root planing, 4+ teeth per quadrant', 'entity': 'srp'}]
DENT-00171	2025/8/17	male	66	['type 2 diabetes']	none	Date: 2025-08-17 Patient: Taylor Davis, 66-year-old male. Chief Complaint: spontaneous tooth pain at night. History: Risk factors include type 2 diabetes. Allergies: none. Subjective: Reports spontaneous tooth pain at night for 5 weeks. Objective: Exam shows probing depths 4-6 mm in posterior quadrants. Radiographs reviewed. Assessment: K08.4 Partial loss of teeth, unspecified cause. SNODENT (see…	[{'mention': 'finding related to tooth #3', 'icd10': {'code': 'K08.4', 'term': 'Partial loss of teeth, unspecified cause'}, 'snodent': None, 'tooth_number': 3}]	[{'code': 'CDT-D2140', 'term': 'Amalgam restoration, 1 surface posterior', 'entity': 'restoration'}]
DENT-00172	2023/10/10	female	61	['GERD', 'poor oral hygiene']	none	Date: 2023-10-10 Patient: Avery Rodriguez, 61-year-old female. Chief Complaint: sensitivity to cold. History: Risk factors include GERD, poor oral hygiene. Allergies: none. Subjective: Reports sensitivity to cold for 5 weeks. Objective: Exam shows no caries or periodontal pockets; routine prophylaxis performed. Radiographs reviewed. Assessment: K02.9 Dental caries, unspecified; K08.4 Partial loss…	[{'mention': 'incisal caries on tooth #3 (upper right)', 'icd10': {'code': 'K02.9', 'term': 'Dental caries, unspecified'}, 'snodent': {'code': 'SND-CAR-001', 'term': 'Dental caries on smooth surface'}, 'tooth_number': 3}, {'mention': 'finding related to tooth #23', 'icd10': {'code': 'K08.4', 'term': 'Partial loss of teeth, unspecified cause'}, 'snodent': None, 'tooth_number': 23}]	[{'code': 'CDT-D2392', 'term': 'Composite resin, 2 surfaces posterior', 'entity': 'restoration'}]
DENT-00173	2022/10/7	female	15	['non-smoker', 'bruxism']	latex	Date: 2022-10-07 Patient: Hayden Thomas, 15-year-old female. Chief Complaint: food packing between teeth. History: Risk factors include non-smoker, bruxism. Allergies: latex. Subjective: Reports food packing between teeth for 10 weeks. Objective: Exam shows furcation involvement class II on #30. Radiographs reviewed. Assessment: K04.7 Periapical abscess without sinus. SNODENT (seeded concepts): S…	[{'mention': 'periapical swelling adjacent to tooth #24', 'icd10': {'code': 'K04.7', 'term': 'Periapical abscess without sinus'}, 'snodent': {'code': 'SND-ABS-021', 'term': 'Acute periapical abscess'}, 'tooth_number': 24}]	[{'code': 'CDT-D3310', 'term': 'Root canal therapy, anterior tooth', 'entity': 'rct'}, {'code': 'CDT-D2740', 'term': 'Crown, porcelain/ceramic', 'entity': 'crown'}]
DENT-00174	2022/11/26	male	56	['poor oral hygiene']	amoxicillin	Date: 2022-11-26 Patient: Taylor Wilson, 56-year-old male. Chief Complaint: pain on chewing. History: Risk factors include poor oral hygiene. Allergies: amoxicillin. Subjective: Reports pain on chewing for 8 weeks. Objective: Exam shows occlusal caries visible on explorer. Radiographs reviewed. Assessment: K05.1 Gingivitis; K04.0 Pulpitis. SNODENT (seeded concepts): SND-GIN-003 Plaque-induced gin…	[{'mention': 'gingival erythema and bleeding on probing', 'icd10': {'code': 'K05.1', 'term': 'Gingivitis'}, 'snodent': {'code': 'SND-GIN-003', 'term': 'Plaque-induced gingivitis'}, 'tooth_number': 12}, {'mention': 'irreversible pulpitis suspected on tooth #5', 'icd10': {'code': 'K04.0', 'term': 'Pulpitis'}, 'snodent': {'code': 'SND-PUL-020', 'term': 'Symptomatic irreversible pulpitis'}, 'tooth_nu…	[{'code': 'CDT-D1110', 'term': 'Adult prophylaxis (cleaning)', 'entity': 'prophy'}, {'code': 'CDT-D3310', 'term': 'Root canal therapy, anterior tooth', 'entity': 'rct'}, {'code': 'CDT-D2740', 'term': 'Crown, porcelain/ceramic', 'entity': 'crown'}]
DENT-00175	2024/7/11	female	20	['xerostomia']	none	Date: 2024-07-11 Patient: Avery Brown, 20-year-old female. Chief Complaint: bad breath reported by spouse. History: Risk factors include xerostomia. Allergies: none. Subjective: Reports bad breath reported by spouse for 3 weeks. Objective: Exam shows calculus deposits on lower anteriors. Radiographs reviewed. Assessment: K04.7 Periapical abscess without sinus; K05.1 Gingivitis. SNODENT (seeded co…	[{'mention': 'periapical swelling adjacent to tooth #21', 'icd10': {'code': 'K04.7', 'term': 'Periapical abscess without sinus'}, 'snodent': {'code': 'SND-ABS-021', 'term': 'Acute periapical abscess'}, 'tooth_number': 21}, {'mention': 'gingival erythema and bleeding on probing', 'icd10': {'code': 'K05.1', 'term': 'Gingivitis'}, 'snodent': {'code': 'SND-GIN-003', 'term': 'Plaque-induced gingivitis…	[{'code': 'CDT-D7140', 'term': 'Extraction, erupted tooth or exposed root', 'entity': 'extraction'}, {'code': 'CDT-D1110', 'term': 'Adult prophylaxis (cleaning)', 'entity': 'prophy'}]
DENT-00176	2022/10/14	female	74	['former smoker', 'non-smoker', 'GERD']	NSAIDs	Date: 2022-10-14 Patient: Hayden Anderson, 74-year-old female. Chief Complaint: no current complaints; routine check-up. History: Risk factors include former smoker, non-smoker, GERD. Allergies: NSAIDs. Subjective: Reports no current complaints; routine check-up for 4 weeks. Objective: Exam shows occlusal caries visible on explorer. Radiographs reviewed. Assessment: K04.0 Pulpitis. SNODENT (seede…	[{'mention': 'irreversible pulpitis suspected on tooth #2', 'icd10': {'code': 'K04.0', 'term': 'Pulpitis'}, 'snodent': {'code': 'SND-PUL-020', 'term': 'Symptomatic irreversible pulpitis'}, 'tooth_number': 2}]	[{'code': 'CDT-D3330', 'term': 'Root canal therapy, molar tooth', 'entity': 'rct'}]
DENT-00177	2022/10/2	female	62	['high sugar diet']	NSAIDs	Date: 2022-10-02 Patient: Peyton Jones, 62-year-old female. Chief Complaint: fractured cusp after biting hard candy. History: Risk factors include high sugar diet. Allergies: NSAIDs. Subjective: Reports fractured cusp after biting hard candy for 3 weeks. Objective: Exam shows furcation involvement class II on #30. Radiographs reviewed. Assessment: S02.5 Fracture of tooth (traumatic). SNODENT (see…	[{'mention': 'cracked tooth line on tooth #1', 'icd10': {'code': 'S02.5', 'term': 'Fracture of tooth (traumatic)'}, 'snodent': {'code': 'SND-FRX-015', 'term': 'Cracked tooth'}, 'tooth_number': 1}]	[{'code': 'CDT-D2740', 'term': 'Crown, porcelain/ceramic', 'entity': 'crown'}]
DENT-00178	2022/5/9	female	17	['regular flossing']	latex	Date: 2022-05-09 Patient: Casey Jackson, 17-year-old female. Chief Complaint: intermittent swelling near the molar. History: Risk factors include regular flossing. Allergies: latex. Subjective: Reports intermittent swelling near the molar for 11 weeks. Objective: Exam shows vertical fracture line noted under transillumination. Radiographs reviewed. Assessment: K05.3 Chronic periodontitis. SNODENT…	[{'mention': 'periodontal pockets around tooth #25', 'icd10': {'code': 'K05.3', 'term': 'Chronic periodontitis'}, 'snodent': {'code': 'SND-PER-010', 'term': 'Generalized chronic periodontitis'}, 'tooth_number': 25}]	[{'code': 'CDT-D4341', 'term': 'Scaling and root planing, 4+ teeth per quadrant', 'entity': 'srp'}]
DENT-00179	2024/2/10	male	60	['poor oral hygiene', 'xerostomia', 'former smoker']	NSAIDs	Date: 2024-02-10 Patient: Dakota Rodriguez, 60-year-old male. Chief Complaint: gingival bleeding while brushing. History: Risk factors include poor oral hygiene. Allergies: NSAIDs. Subjective: Reports gingival bleeding while brushing for 8 weeks. Objective: Exam shows furcation involvement class II on #30. Radiographs reviewed. Assessment: K08.4 Partial loss of teeth, unspecified cause. SNODENT (…	[{'mention': 'finding related to tooth #32', 'icd10': {'code': 'K08.4', 'term': 'Partial loss of teeth, unspecified cause'}, 'snodent': None, 'tooth_number': 32}]	[{'code': 'CDT-D7140', 'term': 'Extraction, erupted tooth or exposed root', 'entity': 'extraction'}]
DENT-00180	2023/4/17	male	35	['xerostomia']	penicillin	Date: 2023-04-17 Patient: Dakota Davis, 35-year-old male. Chief Complaint: food packing between teeth. History: Risk factors include xerostomia. Allergies: penicillin. Subjective: Reports food packing between teeth for 10 weeks. Objective: Exam shows vertical fracture line noted under transillumination. Radiographs reviewed. Assessment: Z01.20 Dental examination without abnormal findings; K08.4 P…	[{'mention': 'routine exam and prophylaxis with no significant findings', 'icd10': {'code': 'Z01.20', 'term': 'Dental examination without abnormal findings'}, 'snodent': {'code': 'SND-EXM-000', 'term': 'Routine dental exam and prophylaxis'}, 'tooth_number': 31}, {'mention': 'finding related to tooth #27', 'icd10': {'code': 'K08.4', 'term': 'Partial loss of teeth, unspecified cause'}, 'snodent': N…	[{'code': 'CDT-D4341', 'term': 'Scaling and root planing, 4+ teeth per quadrant', 'entity': 'srp'}]
DENT-00181	2025/5/12	male	33	['non-smoker', 'bruxism']	none	Date: 2025-05-12 Patient: Jordan Jones, 33-year-old male. Chief Complaint: thermal sensitivity improving. History: Risk factors include non-smoker, bruxism. Allergies: none. Subjective: Reports thermal sensitivity improving for 11 weeks. Objective: Exam shows localized gingival inflammation. Radiographs reviewed. Assessment: K05.1 Gingivitis; K02.9 Dental caries, unspecified. SNODENT (seeded conc…	[{'mention': 'gingival erythema and bleeding on probing', 'icd10': {'code': 'K05.1', 'term': 'Gingivitis'}, 'snodent': {'code': 'SND-GIN-003', 'term': 'Plaque-induced gingivitis'}, 'tooth_number': 29}, {'mention': 'mesial caries on tooth #11 (lower right)', 'icd10': {'code': 'K02.9', 'term': 'Dental caries, unspecified'}, 'snodent': {'code': 'SND-CAR-002', 'term': 'Pit and fissure caries'}, 'toot…	[{'code': 'CDT-D4341', 'term': 'Scaling and root planing, 4+ teeth per quadrant', 'entity': 'srp'}, {'code': 'CDT-D2140', 'term': 'Amalgam restoration, 1 surface posterior', 'entity': 'restoration'}]
DENT-00182	2022/2/3	male	41	['poor oral hygiene', 'non-smoker']	penicillin	Date: 2022-02-03 Patient: Sam Moore, 41-year-old male. Chief Complaint: gingival bleeding while brushing. History: Risk factors include poor oral hygiene, non-smoker. Allergies: penicillin. Subjective: Reports gingival bleeding while brushing for 11 weeks. Objective: Exam shows furcation involvement class II on #30. Radiographs reviewed. Assessment: S02.5 Fracture of tooth (traumatic); Z01.20 Den…	[{'mention': 'cracked tooth line on tooth #7', 'icd10': {'code': 'S02.5', 'term': 'Fracture of tooth (traumatic)'}, 'snodent': {'code': 'SND-FRX-015', 'term': 'Cracked tooth'}, 'tooth_number': 7}, {'mention': 'routine exam and prophylaxis with no significant findings', 'icd10': {'code': 'Z01.20', 'term': 'Dental examination without abnormal findings'}, 'snodent': {'code': 'SND-EXM-000', 'term': '…	[{'code': 'CDT-D2740', 'term': 'Crown, porcelain/ceramic', 'entity': 'crown'}, {'code': 'CDT-D4341', 'term': 'Scaling and root planing, 4+ teeth per quadrant', 'entity': 'srp'}]
DENT-00183	2024/5/21	female	41	['poor oral hygiene', 'xerostomia']	penicillin	Date: 2024-05-21 Patient: Jamie Johnson, 41-year-old female. Chief Complaint: pain on chewing. History: Risk factors include poor oral hygiene. Allergies: penicillin. Subjective: Reports pain on chewing for 1 weeks. Objective: Exam shows radiolucency at apex suggestive of periapical pathology. Radiographs reviewed. Assessment: K05.3 Chronic periodontitis. SNODENT (seeded concepts): SND-PER-010 Ge…	[{'mention': 'periodontal pockets around tooth #19', 'icd10': {'code': 'K05.3', 'term': 'Chronic periodontitis'}, 'snodent': {'code': 'SND-PER-010', 'term': 'Generalized chronic periodontitis'}, 'tooth_number': 19}]	[{'code': 'CDT-D4341', 'term': 'Scaling and root planing, 4+ teeth per quadrant', 'entity': 'srp'}]
DENT-00184	2022/11/13	female	38	['xerostomia', 'poor oral hygiene', 'GERD']	penicillin	Date: 2022-11-13 Patient: Morgan Smith, 38-year-old female. Chief Complaint: food packing between teeth. History: Risk factors include xerostomia, poor oral hygiene. Allergies: penicillin. Subjective: Reports food packing between teeth for 9 weeks. Objective: Exam shows calculus deposits on lower anteriors. Radiographs reviewed. Assessment: S02.5 Fracture of tooth (traumatic). SNODENT (seeded con…	[{'mention': 'cracked tooth line on tooth #18', 'icd10': {'code': 'S02.5', 'term': 'Fracture of tooth (traumatic)'}, 'snodent': {'code': 'SND-FRX-015', 'term': 'Cracked tooth'}, 'tooth_number': 18}]	[{'code': 'CDT-D2740', 'term': 'Crown, porcelain/ceramic', 'entity': 'crown'}]
DENT-00185	2023/4/16	female	51	['xerostomia', 'poor oral hygiene', 'non-smoker']	penicillin	Date: 2023-04-16 Patient: Jamie Jackson, 51-year-old female. Chief Complaint: fractured cusp after biting hard candy. History: Risk factors include xerostomia. Allergies: penicillin. Subjective: Reports fractured cusp after biting hard candy for 3 weeks. Objective: Exam shows probing depths 4-6 mm in posterior quadrants. Radiographs reviewed. Assessment: S02.5 Fracture of tooth (traumatic). SNODE…	[{'mention': 'cracked tooth line on tooth #4', 'icd10': {'code': 'S02.5', 'term': 'Fracture of tooth (traumatic)'}, 'snodent': {'code': 'SND-FRX-015', 'term': 'Cracked tooth'}, 'tooth_number': 4}]	[{'code': 'CDT-D2740', 'term': 'Crown, porcelain/ceramic', 'entity': 'crown'}]
DENT-00186	2024/2/27	female	40	['former smoker', 'high sugar diet']	none	Date: 2024-02-27 Patient: Taylor Williams, 40-year-old female. Chief Complaint: food packing between teeth. History: Risk factors include former smoker. Allergies: none. Subjective: Reports food packing between teeth for 1 weeks. Objective: Exam shows calculus deposits on lower anteriors. Radiographs reviewed. Assessment: K05.1 Gingivitis; K08.4 Partial loss of teeth, unspecified cause. SNODENT (…	[{'mention': 'gingival erythema and bleeding on probing', 'icd10': {'code': 'K05.1', 'term': 'Gingivitis'}, 'snodent': {'code': 'SND-GIN-003', 'term': 'Plaque-induced gingivitis'}, 'tooth_number': 12}, {'mention': 'finding related to tooth #29', 'icd10': {'code': 'K08.4', 'term': 'Partial loss of teeth, unspecified cause'}, 'snodent': None, 'tooth_number': 29}]	[{'code': 'CDT-D1110', 'term': 'Adult prophylaxis (cleaning)', 'entity': 'prophy'}]
DENT-00187	2022/11/19	male	58	['GERD']	none	Date: 2022-11-19 Patient: Avery Miller, 58-year-old male. Chief Complaint: spontaneous tooth pain at night. History: Risk factors include GERD. Allergies: none. Subjective: Reports spontaneous tooth pain at night for 5 weeks. Objective: Exam shows radiolucency at apex suggestive of periapical pathology. Radiographs reviewed. Assessment: K08.4 Partial loss of teeth, unspecified cause; Z01.20 Denta…	[{'mention': 'finding related to tooth #26', 'icd10': {'code': 'K08.4', 'term': 'Partial loss of teeth, unspecified cause'}, 'snodent': None, 'tooth_number': 26}, {'mention': 'routine exam and prophylaxis with no significant findings', 'icd10': {'code': 'Z01.20', 'term': 'Dental examination without abnormal findings'}, 'snodent': {'code': 'SND-EXM-000', 'term': 'Routine dental exam and prophylaxi…	[{'code': 'CDT-D1110', 'term': 'Adult prophylaxis (cleaning)', 'entity': 'prophy'}]
DENT-00188	2025/2/18	male	45	['poor oral hygiene']	penicillin	Date: 2025-02-18 Patient: Hayden Thomas, 45-year-old male. Chief Complaint: spontaneous tooth pain at night. History: Risk factors include poor oral hygiene. Allergies: penicillin. Subjective: Reports spontaneous tooth pain at night for 6 weeks. Objective: Exam shows furcation involvement class II on #30. Radiographs reviewed. Assessment: K04.0 Pulpitis. SNODENT (seeded concepts): SND-PUL-020 Sym…	[{'mention': 'irreversible pulpitis suspected on tooth #17', 'icd10': {'code': 'K04.0', 'term': 'Pulpitis'}, 'snodent': {'code': 'SND-PUL-020', 'term': 'Symptomatic irreversible pulpitis'}, 'tooth_number': 17}]	[{'code': 'CDT-D3320', 'term': 'Root canal therapy, premolar tooth', 'entity': 'rct'}]
DENT-00189	2023/4/16	male	45	['poor oral hygiene']	latex	Date: 2023-04-16 Patient: Alex Jackson, 45-year-old male. Chief Complaint: bad breath reported by spouse. History: Risk factors include poor oral hygiene. Allergies: latex. Subjective: Reports bad breath reported by spouse for 4 weeks. Objective: Exam shows no caries or periodontal pockets; routine prophylaxis performed. Radiographs reviewed. Assessment: K02.9 Dental caries, unspecified; K08.4 Pa…	[{'mention': 'occlusal caries on tooth #19 (lower right)', 'icd10': {'code': 'K02.9', 'term': 'Dental caries, unspecified'}, 'snodent': {'code': 'SND-CAR-001', 'term': 'Dental caries on smooth surface'}, 'tooth_number': 19}, {'mention': 'finding related to tooth #22', 'icd10': {'code': 'K08.4', 'term': 'Partial loss of teeth, unspecified cause'}, 'snodent': None, 'tooth_number': 22}, {'mention': …	[{'code': 'CDT-D2392', 'term': 'Composite resin, 2 surfaces posterior', 'entity': 'restoration'}, {'code': 'CDT-D3320', 'term': 'Root canal therapy, premolar tooth', 'entity': 'rct'}]
DENT-00190	2025/6/20	female	38	['type 2 diabetes']	latex	Date: 2025-06-20 Patient: Avery Garcia, 38-year-old female. Chief Complaint: bad breath reported by spouse. History: Risk factors include type 2 diabetes. Allergies: latex. Subjective: Reports bad breath reported by spouse for 5 weeks. Objective: Exam shows probing depths 4-6 mm in posterior quadrants. Radiographs reviewed. Assessment: K04.0 Pulpitis; K02.9 Dental caries, unspecified. SNODENT (se…	[{'mention': 'irreversible pulpitis suspected on tooth #1', 'icd10': {'code': 'K04.0', 'term': 'Pulpitis'}, 'snodent': {'code': 'SND-PUL-020', 'term': 'Symptomatic irreversible pulpitis'}, 'tooth_number': 1}, {'mention': 'lingual caries on tooth #24 (lower left)', 'icd10': {'code': 'K02.9', 'term': 'Dental caries, unspecified'}, 'snodent': {'code': 'SND-CAR-002', 'term': 'Pit and fissure caries'}…	[{'code': 'CDT-D3320', 'term': 'Root canal therapy, premolar tooth', 'entity': 'rct'}, {'code': 'CDT-D2392', 'term': 'Composite resin, 2 surfaces posterior', 'entity': 'restoration'}]
DENT-00191	2022/12/24	female	73	['smoker', 'bruxism', 'xerostomia']	none	Date: 2022-12-24 Patient: Casey Johnson, 73-year-old female. Chief Complaint: fractured cusp after biting hard candy. History: Risk factors include smoker. Allergies: none. Subjective: Reports fractured cusp after biting hard candy for 5 weeks. Objective: Exam shows generalized plaque accumulation. Radiographs reviewed. Assessment: Z01.20 Dental examination without abnormal findings; K04.7 Periap…	[{'mention': 'routine exam and prophylaxis with no significant findings', 'icd10': {'code': 'Z01.20', 'term': 'Dental examination without abnormal findings'}, 'snodent': {'code': 'SND-EXM-000', 'term': 'Routine dental exam and prophylaxis'}, 'tooth_number': 1}, {'mention': 'periapical swelling adjacent to tooth #7', 'icd10': {'code': 'K04.7', 'term': 'Periapical abscess without sinus'}, 'snodent'…	[{'code': 'CDT-D1110', 'term': 'Adult prophylaxis (cleaning)', 'entity': 'prophy'}, {'code': 'CDT-D3320', 'term': 'Root canal therapy, premolar tooth', 'entity': 'rct'}]
DENT-00192	2024/1/18	female	66	['poor oral hygiene']	chlorhexidine	Date: 2024-01-18 Patient: Jamie Miller, 66-year-old female. Chief Complaint: food packing between teeth. History: Risk factors include poor oral hygiene. Allergies: chlorhexidine. Subjective: Reports food packing between teeth for 4 weeks. Objective: Exam shows radiolucency at apex suggestive of periapical pathology. Radiographs reviewed. Assessment: K04.7 Periapical abscess without sinus. SNODEN…	[{'mention': 'periapical swelling adjacent to tooth #7', 'icd10': {'code': 'K04.7', 'term': 'Periapical abscess without sinus'}, 'snodent': {'code': 'SND-ABS-021', 'term': 'Acute periapical abscess'}, 'tooth_number': 7}]	[{'code': 'CDT-D3320', 'term': 'Root canal therapy, premolar tooth', 'entity': 'rct'}]
DENT-00193	2024/9/23	male	65	['non-smoker', 'bruxism']	chlorhexidine	Date: 2024-09-23 Patient: Peyton Smith, 65-year-old male. Chief Complaint: intermittent swelling near the molar. History: Risk factors include non-smoker, bruxism. Allergies: chlorhexidine. Subjective: Reports intermittent swelling near the molar for 6 weeks. Objective: Exam shows radiolucency at apex suggestive of periapical pathology. Radiographs reviewed. Assessment: K02.9 Dental caries, unspe…	[{'mention': 'occlusal caries on tooth #11 (upper left)', 'icd10': {'code': 'K02.9', 'term': 'Dental caries, unspecified'}, 'snodent': {'code': 'SND-CAR-001', 'term': 'Dental caries on smooth surface'}, 'tooth_number': 11}, {'mention': 'periodontal pockets around tooth #31', 'icd10': {'code': 'K05.3', 'term': 'Chronic periodontitis'}, 'snodent': {'code': 'SND-PER-010', 'term': 'Generalized chroni…	[{'code': 'CDT-D2392', 'term': 'Composite resin, 2 surfaces posterior', 'entity': 'restoration'}, {'code': 'CDT-D4341', 'term': 'Scaling and root planing, 4+ teeth per quadrant', 'entity': 'srp'}]
DENT-00194	2025/3/27	male	64	['xerostomia']	latex	Date: 2025-03-27 Patient: Dakota Anderson, 64-year-old male. Chief Complaint: thermal sensitivity improving. History: Risk factors include xerostomia. Allergies: latex. Subjective: Reports thermal sensitivity improving for 7 weeks. Objective: Exam shows furcation involvement class II on #30. Radiographs reviewed. Assessment: K05.1 Gingivitis. SNODENT (seeded concepts): SND-GIN-003 Plaque-induced …	[{'mention': 'gingival erythema and bleeding on probing', 'icd10': {'code': 'K05.1', 'term': 'Gingivitis'}, 'snodent': {'code': 'SND-GIN-003', 'term': 'Plaque-induced gingivitis'}, 'tooth_number': 21}]	[{'code': 'CDT-D1110', 'term': 'Adult prophylaxis (cleaning)', 'entity': 'prophy'}]
DENT-00195	2022/6/12	female	65	['high sugar diet', 'GERD', 'poor oral hygiene']	penicillin	Date: 2022-06-12 Patient: Casey Miller, 65-year-old female. Chief Complaint: pain on chewing. History: Risk factors include high sugar diet, GERD, poor oral hygiene. Allergies: penicillin. Subjective: Reports pain on chewing for 7 weeks. Objective: Exam shows vertical fracture line noted under transillumination. Radiographs reviewed. Assessment: K08.4 Partial loss of teeth, unspecified cause. SNO…	[{'mention': 'finding related to tooth #19', 'icd10': {'code': 'K08.4', 'term': 'Partial loss of teeth, unspecified cause'}, 'snodent': None, 'tooth_number': 19}]	[{'code': 'CDT-D1110', 'term': 'Adult prophylaxis (cleaning)', 'entity': 'prophy'}]
DENT-00196	2023/4/26	female	33	['smoker']	amoxicillin	Date: 2023-04-26 Patient: Jamie Moore, 33-year-old female. Chief Complaint: metallic taste and gum soreness. History: Risk factors include smoker. Allergies: amoxicillin. Subjective: Reports metallic taste and gum soreness for 5 weeks. Objective: Exam shows radiolucency at apex suggestive of periapical pathology. Radiographs reviewed. Assessment: K04.0 Pulpitis; Z01.20 Dental examination without …	[{'mention': 'irreversible pulpitis suspected on tooth #7', 'icd10': {'code': 'K04.0', 'term': 'Pulpitis'}, 'snodent': {'code': 'SND-PUL-020', 'term': 'Symptomatic irreversible pulpitis'}, 'tooth_number': 7}, {'mention': 'routine exam and prophylaxis with no significant findings', 'icd10': {'code': 'Z01.20', 'term': 'Dental examination without abnormal findings'}, 'snodent': {'code': 'SND-EXM-000…	[{'code': 'CDT-D3310', 'term': 'Root canal therapy, anterior tooth', 'entity': 'rct'}, {'code': 'CDT-D1110', 'term': 'Adult prophylaxis (cleaning)', 'entity': 'prophy'}, {'code': 'CDT-D7140', 'term': 'Extraction, erupted tooth or exposed root', 'entity': 'extraction'}]
DENT-00197	2025/1/12	male	16	['xerostomia', 'GERD', 'regular flossing']	none	Date: 2025-01-12 Patient: Casey Miller, 16-year-old male. Chief Complaint: intermittent swelling near the molar. History: Risk factors include xerostomia. Allergies: none. Subjective: Reports intermittent swelling near the molar for 2 weeks. Objective: Exam shows furcation involvement class II on #30. Radiographs reviewed. Assessment: K04.7 Periapical abscess without sinus. SNODENT (seeded concep…	[{'mention': 'periapical swelling adjacent to tooth #28', 'icd10': {'code': 'K04.7', 'term': 'Periapical abscess without sinus'}, 'snodent': {'code': 'SND-ABS-021', 'term': 'Acute periapical abscess'}, 'tooth_number': 28}]	[{'code': 'CDT-D3330', 'term': 'Root canal therapy, molar tooth', 'entity': 'rct'}]
DENT-00198	2023/12/6	male	50	['smoker']	amoxicillin	Date: 2023-12-06 Patient: Quinn Rodriguez, 50-year-old male. Chief Complaint: intermittent swelling near the molar. History: Risk factors include smoker. Allergies: amoxicillin. Subjective: Reports intermittent swelling near the molar for 4 weeks. Objective: Exam shows mobility grade I on lower incisors. Radiographs reviewed. Assessment: Z01.20 Dental examination without abnormal findings. SNODEN…	[{'mention': 'routine exam and prophylaxis with no significant findings', 'icd10': {'code': 'Z01.20', 'term': 'Dental examination without abnormal findings'}, 'snodent': {'code': 'SND-EXM-000', 'term': 'Routine dental exam and prophylaxis'}, 'tooth_number': 20}]	[{'code': 'CDT-D1110', 'term': 'Adult prophylaxis (cleaning)', 'entity': 'prophy'}]
DENT-00199	2024/2/14	female	62	['non-smoker']	none	Date: 2024-02-14 Patient: Cameron Taylor, 62-year-old female. Chief Complaint: gingival bleeding while brushing. History: Risk factors include non-smoker. Allergies: none. Subjective: Reports gingival bleeding while brushing for 2 weeks. Objective: Exam shows radiolucency at apex suggestive of periapical pathology. Radiographs reviewed. Assessment: K05.3 Chronic periodontitis. SNODENT (seeded con…	[{'mention': 'periodontal pockets around tooth #19', 'icd10': {'code': 'K05.3', 'term': 'Chronic periodontitis'}, 'snodent': {'code': 'SND-PER-010', 'term': 'Generalized chronic periodontitis'}, 'tooth_number': 19}]	[{'code': 'CDT-D4341', 'term': 'Scaling and root planing, 4+ teeth per quadrant', 'entity': 'srp'}]
DENT-00200	2022/2/9	female	46	['high sugar diet', 'regular flossing', 'type 2 diabetes']	chlorhexidine	Date: 2022-02-09 Patient: Morgan Moore, 46-year-old female. Chief Complaint: pain on chewing. History: Risk factors include high sugar diet, regular flossing. Allergies: chlorhexidine. Subjective: Reports pain on chewing for 12 weeks. Objective: Exam shows localized gingival inflammation. Radiographs reviewed. Assessment: K02.9 Dental caries, unspecified; K04.0 Pulpitis; Z01.20 Dental examination…	[{'mention': 'mesial caries on tooth #18 (lower right)', 'icd10': {'code': 'K02.9', 'term': 'Dental caries, unspecified'}, 'snodent': {'code': 'SND-CAR-002', 'term': 'Pit and fissure caries'}, 'tooth_number': 18}, {'mention': 'irreversible pulpitis suspected on tooth #15', 'icd10': {'code': 'K04.0', 'term': 'Pulpitis'}, 'snodent': {'code': 'SND-PUL-020', 'term': 'Symptomatic irreversible pulpitis…	[{'code': 'CDT-D2392', 'term': 'Composite resin, 2 surfaces posterior', 'entity': 'restoration'}, {'code': 'CDT-D3320', 'term': 'Root canal therapy, premolar tooth', 'entity': 'rct'}, {'code': 'CDT-D1110', 'term': 'Adult prophylaxis (cleaning)', 'entity': 'prophy'}]
DENT-00201	2023/1/7	female	62	['bruxism']	none	Date: 2023-01-07 Patient: Casey Johnson, 62-year-old female. Chief Complaint: gingival bleeding while brushing. History: Risk factors include bruxism. Allergies: none. Subjective: Reports gingival bleeding while brushing for 11 weeks. Objective: Exam shows radiolucency at apex suggestive of periapical pathology. Radiographs reviewed. Assessment: K02.9 Dental caries, unspecified; Z01.20 Dental exa…	[{'mention': 'buccal caries on tooth #25 (upper left)', 'icd10': {'code': 'K02.9', 'term': 'Dental caries, unspecified'}, 'snodent': {'code': 'SND-CAR-001', 'term': 'Dental caries on smooth surface'}, 'tooth_number': 25}, {'mention': 'routine exam and prophylaxis with no significant findings', 'icd10': {'code': 'Z01.20', 'term': 'Dental examination without abnormal findings'}, 'snodent': {'code':…	[{'code': 'CDT-D2140', 'term': 'Amalgam restoration, 1 surface posterior', 'entity': 'restoration'}, {'code': 'CDT-D1110', 'term': 'Adult prophylaxis (cleaning)', 'entity': 'prophy'}]
DENT-00202	2023/3/23	female	73	['pregnant (2nd trimester)', 'type 2 diabetes', 'xerostomia']	none	Date: 2023-03-23 Patient: Jordan Brown, 73-year-old female. Chief Complaint: spontaneous tooth pain at night. History: Risk factors include pregnant (2nd trimester), type 2 diabetes, xerostomia. Allergies: none. Subjective: Reports spontaneous tooth pain at night for 10 weeks. Objective: Exam shows occlusal caries visible on explorer. Radiographs reviewed. Assessment: K08.4 Partial loss of teeth,…	[{'mention': 'finding related to tooth #11', 'icd10': {'code': 'K08.4', 'term': 'Partial loss of teeth, unspecified cause'}, 'snodent': None, 'tooth_number': 11}, {'mention': 'occlusal caries on tooth #16 (upper right)', 'icd10': {'code': 'K02.9', 'term': 'Dental caries, unspecified'}, 'snodent': {'code': 'SND-CAR-002', 'term': 'Pit and fissure caries'}, 'tooth_number': 16}]	[{'code': 'CDT-D2392', 'term': 'Composite resin, 2 surfaces posterior', 'entity': 'restoration'}]
DENT-00203	2025/7/4	male	75	['GERD']	chlorhexidine	Date: 2025-07-04 Patient: Taylor Garcia, 75-year-old male. Chief Complaint: sensitivity to cold. History: Risk factors include GERD. Allergies: chlorhexidine. Subjective: Reports sensitivity to cold for 6 weeks. Objective: Exam shows localized gingival inflammation. Radiographs reviewed. Assessment: K04.7 Periapical abscess without sinus. SNODENT (seeded concepts): SND-ABS-021 Acute periapical ab…	[{'mention': 'periapical swelling adjacent to tooth #9', 'icd10': {'code': 'K04.7', 'term': 'Periapical abscess without sinus'}, 'snodent': {'code': 'SND-ABS-021', 'term': 'Acute periapical abscess'}, 'tooth_number': 9}]	[{'code': 'CDT-D3330', 'term': 'Root canal therapy, molar tooth', 'entity': 'rct'}]
DENT-00204	2025/2/18	female	29	['smoker', 'regular flossing']	none	Date: 2025-02-18 Patient: Alex Thomas, 29-year-old female. Chief Complaint: intermittent swelling near the molar. History: Risk factors include smoker, regular flossing. Allergies: none. Subjective: Reports intermittent swelling near the molar for 9 weeks. Objective: Exam shows furcation involvement class II on #30. Radiographs reviewed. Assessment: K05.3 Chronic periodontitis; K05.1 Gingivitis. …	[{'mention': 'periodontal pockets around tooth #23', 'icd10': {'code': 'K05.3', 'term': 'Chronic periodontitis'}, 'snodent': {'code': 'SND-PER-010', 'term': 'Generalized chronic periodontitis'}, 'tooth_number': 23}, {'mention': 'gingival erythema and bleeding on probing', 'icd10': {'code': 'K05.1', 'term': 'Gingivitis'}, 'snodent': {'code': 'SND-GIN-003', 'term': 'Plaque-induced gingivitis'}, 'to…	[{'code': 'CDT-D4341', 'term': 'Scaling and root planing, 4+ teeth per quadrant', 'entity': 'srp'}, {'code': 'CDT-D1110', 'term': 'Adult prophylaxis (cleaning)', 'entity': 'prophy'}]
DENT-00205	2023/1/24	male	58	['type 2 diabetes', 'xerostomia', 'former smoker']	none	Date: 2023-01-24 Patient: Kendall Miller, 58-year-old male. Chief Complaint: no current complaints; routine check-up. History: Risk factors include type 2 diabetes. Allergies: none. Subjective: Reports no current complaints; routine check-up for 4 weeks. Objective: Exam shows mobility grade I on lower incisors. Radiographs reviewed. Assessment: K04.7 Periapical abscess without sinus; K05.1 Gingiv…	[{'mention': 'periapical swelling adjacent to tooth #21', 'icd10': {'code': 'K04.7', 'term': 'Periapical abscess without sinus'}, 'snodent': {'code': 'SND-ABS-021', 'term': 'Acute periapical abscess'}, 'tooth_number': 21}, {'mention': 'gingival erythema and bleeding on probing', 'icd10': {'code': 'K05.1', 'term': 'Gingivitis'}, 'snodent': {'code': 'SND-GIN-003', 'term': 'Plaque-induced gingivitis…	[{'code': 'CDT-D3310', 'term': 'Root canal therapy, anterior tooth', 'entity': 'rct'}, {'code': 'CDT-D4341', 'term': 'Scaling and root planing, 4+ teeth per quadrant', 'entity': 'srp'}, {'code': 'CDT-D2740', 'term': 'Crown, porcelain/ceramic', 'entity': 'crown'}]
DENT-00206	2024/1/21	female	74	['high sugar diet', 'GERD', 'pregnant (2nd trimester)']	none	Date: 2024-01-21 Patient: Morgan Johnson, 74-year-old female. Chief Complaint: gingival bleeding while brushing. History: Risk factors include high sugar diet. Allergies: none. Subjective: Reports gingival bleeding while brushing for 5 weeks. Objective: Exam shows calculus deposits on lower anteriors. Radiographs reviewed. Assessment: K02.9 Dental caries, unspecified; K04.0 Pulpitis. SNODENT (see…	[{'mention': 'buccal caries on tooth #6 (upper right)', 'icd10': {'code': 'K02.9', 'term': 'Dental caries, unspecified'}, 'snodent': {'code': 'SND-CAR-002', 'term': 'Pit and fissure caries'}, 'tooth_number': 6}, {'mention': 'irreversible pulpitis suspected on tooth #27', 'icd10': {'code': 'K04.0', 'term': 'Pulpitis'}, 'snodent': {'code': 'SND-PUL-020', 'term': 'Symptomatic irreversible pulpitis'}…	[{'code': 'CDT-D2392', 'term': 'Composite resin, 2 surfaces posterior', 'entity': 'restoration'}, {'code': 'CDT-D3330', 'term': 'Root canal therapy, molar tooth', 'entity': 'rct'}, {'code': 'CDT-D2740', 'term': 'Crown, porcelain/ceramic', 'entity': 'crown'}]
DENT-00207	2025/3/13	male	80	['type 2 diabetes', 'GERD']	latex	Date: 2025-03-13 Patient: Morgan Brown, 80-year-old male. Chief Complaint: metallic taste and gum soreness. History: Risk factors include type 2 diabetes, GERD. Allergies: latex. Subjective: Reports metallic taste and gum soreness for 7 weeks. Objective: Exam shows probing depths 4-6 mm in posterior quadrants. Radiographs reviewed. Assessment: S02.5 Fracture of tooth (traumatic); K08.4 Partial lo…	[{'mention': 'cracked tooth line on tooth #23', 'icd10': {'code': 'S02.5', 'term': 'Fracture of tooth (traumatic)'}, 'snodent': {'code': 'SND-FRX-015', 'term': 'Cracked tooth'}, 'tooth_number': 23}, {'mention': 'finding related to tooth #28', 'icd10': {'code': 'K08.4', 'term': 'Partial loss of teeth, unspecified cause'}, 'snodent': None, 'tooth_number': 28}]	[{'code': 'CDT-D2740', 'term': 'Crown, porcelain/ceramic', 'entity': 'crown'}]
DENT-00208	2023/10/25	female	52	['xerostomia', 'GERD', 'poor oral hygiene']	none	Date: 2023-10-25 Patient: Riley Moore, 52-year-old female. Chief Complaint: thermal sensitivity improving. History: Risk factors include xerostomia, GERD, poor oral hygiene. Allergies: none. Subjective: Reports thermal sensitivity improving for 3 weeks. Objective: Exam shows occlusal caries visible on explorer. Radiographs reviewed. Assessment: K05.3 Chronic periodontitis; Z01.20 Dental examinati…	[{'mention': 'periodontal pockets around tooth #24', 'icd10': {'code': 'K05.3', 'term': 'Chronic periodontitis'}, 'snodent': {'code': 'SND-PER-010', 'term': 'Generalized chronic periodontitis'}, 'tooth_number': 24}, {'mention': 'routine exam and prophylaxis with no significant findings', 'icd10': {'code': 'Z01.20', 'term': 'Dental examination without abnormal findings'}, 'snodent': {'code': 'SND-…	[{'code': 'CDT-D4341', 'term': 'Scaling and root planing, 4+ teeth per quadrant', 'entity': 'srp'}]
DENT-00209	2022/7/13	female	14	['pregnant (2nd trimester)', 'bruxism', 'high sugar diet']	amoxicillin	Date: 2022-07-13 Patient: Avery Davis, 14-year-old female. Chief Complaint: sensitivity to cold. History: Risk factors include pregnant (2nd trimester), bruxism. Allergies: amoxicillin. Subjective: Reports sensitivity to cold for 2 weeks. Objective: Exam shows mobility grade I on lower incisors. Radiographs reviewed. Assessment: K04.7 Periapical abscess without sinus. SNODENT (seeded concepts): S…	[{'mention': 'periapical swelling adjacent to tooth #24', 'icd10': {'code': 'K04.7', 'term': 'Periapical abscess without sinus'}, 'snodent': {'code': 'SND-ABS-021', 'term': 'Acute periapical abscess'}, 'tooth_number': 24}]	[{'code': 'CDT-D3320', 'term': 'Root canal therapy, premolar tooth', 'entity': 'rct'}, {'code': 'CDT-D2740', 'term': 'Crown, porcelain/ceramic', 'entity': 'crown'}]
DENT-00210	2022/3/18	female	34	['high sugar diet', 'former smoker']	NSAIDs	Date: 2022-03-18 Patient: Taylor Martinez, 34-year-old female. Chief Complaint: thermal sensitivity improving. History: Risk factors include high sugar diet. Allergies: NSAIDs. Subjective: Reports thermal sensitivity improving for 12 weeks. Objective: Exam shows no caries or periodontal pockets; routine prophylaxis performed. Radiographs reviewed. Assessment: K02.9 Dental caries, unspecified. SNO…	[{'mention': 'buccal caries on tooth #23 (lower right)', 'icd10': {'code': 'K02.9', 'term': 'Dental caries, unspecified'}, 'snodent': {'code': 'SND-CAR-002', 'term': 'Pit and fissure caries'}, 'tooth_number': 23}]	[{'code': 'CDT-D2140', 'term': 'Amalgam restoration, 1 surface posterior', 'entity': 'restoration'}]
DENT-00211	2023/11/1	female	79	['xerostomia']	amoxicillin	Date: 2023-11-01 Patient: Kendall Johnson, 79-year-old female. Chief Complaint: no current complaints; routine check-up. History: Risk factors include xerostomia. Allergies: amoxicillin. Subjective: Reports no current complaints; routine check-up for 3 weeks. Objective: Exam shows occlusal caries visible on explorer. Radiographs reviewed. Assessment: S02.5 Fracture of tooth (traumatic). SNODENT (…	[{'mention': 'cracked tooth line on tooth #6', 'icd10': {'code': 'S02.5', 'term': 'Fracture of tooth (traumatic)'}, 'snodent': {'code': 'SND-FRX-015', 'term': 'Cracked tooth'}, 'tooth_number': 6}]	[{'code': 'CDT-D7140', 'term': 'Extraction, erupted tooth or exposed root', 'entity': 'extraction'}]
DENT-00212	2022/9/25	female	45	['poor oral hygiene']	none	Date: 2022-09-25 Patient: Peyton Johnson, 45-year-old female. Chief Complaint: pain on chewing. History: Risk factors include poor oral hygiene. Allergies: none. Subjective: Reports pain on chewing for 6 weeks. Objective: Exam shows mobility grade I on lower incisors. Radiographs reviewed. Assessment: Z01.20 Dental examination without abnormal findings; K05.3 Chronic periodontitis. SNODENT (seede…	[{'mention': 'routine exam and prophylaxis with no significant findings', 'icd10': {'code': 'Z01.20', 'term': 'Dental examination without abnormal findings'}, 'snodent': {'code': 'SND-EXM-000', 'term': 'Routine dental exam and prophylaxis'}, 'tooth_number': 16}, {'mention': 'periodontal pockets around tooth #28', 'icd10': {'code': 'K05.3', 'term': 'Chronic periodontitis'}, 'snodent': {'code': 'SN…	[{'code': 'CDT-D4341', 'term': 'Scaling and root planing, 4+ teeth per quadrant', 'entity': 'srp'}]
DENT-00213	2024/6/21	female	33	['high sugar diet', 'regular flossing']	amoxicillin	Date: 2024-06-21 Patient: Jamie Smith, 33-year-old female. Chief Complaint: sensitivity to cold. History: Risk factors include high sugar diet, regular flossing. Allergies: amoxicillin. Subjective: Reports sensitivity to cold for 1 weeks. Objective: Exam shows occlusal caries visible on explorer. Radiographs reviewed. Assessment: K08.4 Partial loss of teeth, unspecified cause. SNODENT (seeded con…	[{'mention': 'finding related to tooth #10', 'icd10': {'code': 'K08.4', 'term': 'Partial loss of teeth, unspecified cause'}, 'snodent': None, 'tooth_number': 10}]	[{'code': 'CDT-D2392', 'term': 'Composite resin, 2 surfaces posterior', 'entity': 'restoration'}]
DENT-00214	2023/11/11	female	26	['regular flossing', 'GERD']	none	Date: 2023-11-11 Patient: Reese Smith, 26-year-old female. Chief Complaint: gingival bleeding while brushing. History: Risk factors include regular flossing, GERD. Allergies: none. Subjective: Reports gingival bleeding while brushing for 11 weeks. Objective: Exam shows furcation involvement class II on #30. Radiographs reviewed. Assessment: K05.1 Gingivitis. SNODENT (seeded concepts): SND-GIN-003…	[{'mention': 'gingival erythema and bleeding on probing', 'icd10': {'code': 'K05.1', 'term': 'Gingivitis'}, 'snodent': {'code': 'SND-GIN-003', 'term': 'Plaque-induced gingivitis'}, 'tooth_number': 10}]	[{'code': 'CDT-D1110', 'term': 'Adult prophylaxis (cleaning)', 'entity': 'prophy'}]
DENT-00215	2025/9/2	female	37	['high sugar diet', 'pregnant (2nd trimester)', 'smoker']	none	Date: 2025-09-02 Patient: Riley Johnson, 37-year-old female. Chief Complaint: sensitivity to cold. History: Risk factors include high sugar diet. Allergies: none. Subjective: Reports sensitivity to cold for 7 weeks. Objective: Exam shows generalized plaque accumulation. Radiographs reviewed. Assessment: K05.1 Gingivitis. SNODENT (seeded concepts): SND-GIN-003 Plaque-induced gingivitis. Plan: anti…	[{'mention': 'gingival erythema and bleeding on probing', 'icd10': {'code': 'K05.1', 'term': 'Gingivitis'}, 'snodent': {'code': 'SND-GIN-003', 'term': 'Plaque-induced gingivitis'}, 'tooth_number': 7}]	[{'code': 'CDT-D1110', 'term': 'Adult prophylaxis (cleaning)', 'entity': 'prophy'}]
DENT-00216	2025/2/22	male	35	['bruxism']	none	Date: 2025-02-22 Patient: Sam Jackson, 35-year-old male. Chief Complaint: sensitivity to cold. History: Risk factors include bruxism. Allergies: none. Subjective: Reports sensitivity to cold for 11 weeks. Objective: Exam shows localized gingival inflammation. Radiographs reviewed. Assessment: K05.1 Gingivitis. SNODENT (seeded concepts): SND-GIN-003 Plaque-induced gingivitis. Plan: crown preparati…	[{'mention': 'gingival erythema and bleeding on probing', 'icd10': {'code': 'K05.1', 'term': 'Gingivitis'}, 'snodent': {'code': 'SND-GIN-003', 'term': 'Plaque-induced gingivitis'}, 'tooth_number': 32}]	[{'code': 'CDT-D4341', 'term': 'Scaling and root planing, 4+ teeth per quadrant', 'entity': 'srp'}]
DENT-00217	2023/4/7	female	19	['pregnant (2nd trimester)', 'poor oral hygiene', 'smoker']	NSAIDs	Date: 2023-04-07 Patient: Reese Garcia, 19-year-old female. Chief Complaint: pain on chewing. History: Risk factors include pregnant (2nd trimester). Allergies: NSAIDs. Subjective: Reports pain on chewing for 11 weeks. Objective: Exam shows vertical fracture line noted under transillumination. Radiographs reviewed. Assessment: K04.7 Periapical abscess without sinus; K02.9 Dental caries, unspecifi…	[{'mention': 'periapical swelling adjacent to tooth #15', 'icd10': {'code': 'K04.7', 'term': 'Periapical abscess without sinus'}, 'snodent': {'code': 'SND-ABS-021', 'term': 'Acute periapical abscess'}, 'tooth_number': 15}, {'mention': 'distal caries on tooth #28 (lower left)', 'icd10': {'code': 'K02.9', 'term': 'Dental caries, unspecified'}, 'snodent': {'code': 'SND-CAR-001', 'term': 'Dental cari…	[{'code': 'CDT-D7140', 'term': 'Extraction, erupted tooth or exposed root', 'entity': 'extraction'}, {'code': 'CDT-D2140', 'term': 'Amalgam restoration, 1 surface posterior', 'entity': 'restoration'}]
DENT-00218	2025/9/5	female	79	['poor oral hygiene']	amoxicillin	Date: 2025-09-05 Patient: Cameron Jones, 79-year-old female. Chief Complaint: thermal sensitivity improving. History: Risk factors include poor oral hygiene. Allergies: amoxicillin. Subjective: Reports thermal sensitivity improving for 7 weeks. Objective: Exam shows probing depths 4-6 mm in posterior quadrants. Radiographs reviewed. Assessment: K04.0 Pulpitis. SNODENT (seeded concepts): SND-PUL-0…	[{'mention': 'irreversible pulpitis suspected on tooth #21', 'icd10': {'code': 'K04.0', 'term': 'Pulpitis'}, 'snodent': {'code': 'SND-PUL-020', 'term': 'Symptomatic irreversible pulpitis'}, 'tooth_number': 21}]	[{'code': 'CDT-D3320', 'term': 'Root canal therapy, premolar tooth', 'entity': 'rct'}]
DENT-00219	2025/6/7	male	25	['non-smoker']	none	Date: 2025-06-07 Patient: Dakota Jones, 25-year-old male. Chief Complaint: thermal sensitivity improving. History: Risk factors include non-smoker. Allergies: none. Subjective: Reports thermal sensitivity improving for 11 weeks. Objective: Exam shows radiolucency at apex suggestive of periapical pathology. Radiographs reviewed. Assessment: K05.3 Chronic periodontitis; K05.1 Gingivitis. SNODENT (s…	[{'mention': 'periodontal pockets around tooth #15', 'icd10': {'code': 'K05.3', 'term': 'Chronic periodontitis'}, 'snodent': {'code': 'SND-PER-010', 'term': 'Generalized chronic periodontitis'}, 'tooth_number': 15}, {'mention': 'gingival erythema and bleeding on probing', 'icd10': {'code': 'K05.1', 'term': 'Gingivitis'}, 'snodent': {'code': 'SND-GIN-003', 'term': 'Plaque-induced gingivitis'}, 'to…	[{'code': 'CDT-D4341', 'term': 'Scaling and root planing, 4+ teeth per quadrant', 'entity': 'srp'}, {'code': 'CDT-D1110', 'term': 'Adult prophylaxis (cleaning)', 'entity': 'prophy'}]
DENT-00220	2022/3/8	female	29	['type 2 diabetes']	latex	Date: 2022-03-08 Patient: Kendall Jackson, 29-year-old female. Chief Complaint: food packing between teeth. History: Risk factors include type 2 diabetes. Allergies: latex. Subjective: Reports food packing between teeth for 12 weeks. Objective: Exam shows localized gingival inflammation. Radiographs reviewed. Assessment: S02.5 Fracture of tooth (traumatic); K04.0 Pulpitis; K08.4 Partial loss of t…	[{'mention': 'cracked tooth line on tooth #14', 'icd10': {'code': 'S02.5', 'term': 'Fracture of tooth (traumatic)'}, 'snodent': {'code': 'SND-FRX-015', 'term': 'Cracked tooth'}, 'tooth_number': 14}, {'mention': 'irreversible pulpitis suspected on tooth #32', 'icd10': {'code': 'K04.0', 'term': 'Pulpitis'}, 'snodent': {'code': 'SND-PUL-020', 'term': 'Symptomatic irreversible pulpitis'}, 'tooth_numb…	[{'code': 'CDT-D7140', 'term': 'Extraction, erupted tooth or exposed root', 'entity': 'extraction'}, {'code': 'CDT-D3310', 'term': 'Root canal therapy, anterior tooth', 'entity': 'rct'}]
DENT-00221	2022/3/22	female	70	['type 2 diabetes']	none	Date: 2022-03-22 Patient: Jordan Brown, 70-year-old female. Chief Complaint: no current complaints; routine check-up. History: Risk factors include type 2 diabetes. Allergies: none. Subjective: Reports no current complaints; routine check-up for 8 weeks. Objective: Exam shows no caries or periodontal pockets; routine prophylaxis performed. Radiographs reviewed. Assessment: K02.9 Dental caries, un…	[{'mention': 'buccal caries on tooth #19 (lower right)', 'icd10': {'code': 'K02.9', 'term': 'Dental caries, unspecified'}, 'snodent': {'code': 'SND-CAR-001', 'term': 'Dental caries on smooth surface'}, 'tooth_number': 19}]	[{'code': 'CDT-D2392', 'term': 'Composite resin, 2 surfaces posterior', 'entity': 'restoration'}]
DENT-00222	2023/1/4	female	69	['bruxism']	penicillin	Date: 2023-01-04 Patient: Jordan Jones, 69-year-old female. Chief Complaint: thermal sensitivity improving. History: Risk factors include bruxism. Allergies: penicillin. Subjective: Reports thermal sensitivity improving for 12 weeks. Objective: Exam shows furcation involvement class II on #30. Radiographs reviewed. Assessment: S02.5 Fracture of tooth (traumatic). SNODENT (seeded concepts): SND-FR…	[{'mention': 'cracked tooth line on tooth #29', 'icd10': {'code': 'S02.5', 'term': 'Fracture of tooth (traumatic)'}, 'snodent': {'code': 'SND-FRX-015', 'term': 'Cracked tooth'}, 'tooth_number': 29}]	[{'code': 'CDT-D7140', 'term': 'Extraction, erupted tooth or exposed root', 'entity': 'extraction'}]
DENT-00223	2025/7/22	male	27	['former smoker']	none	Date: 2025-07-22 Patient: Dakota Martinez, 27-year-old male. Chief Complaint: bad breath reported by spouse. History: Risk factors include former smoker. Allergies: none. Subjective: Reports bad breath reported by spouse for 6 weeks. Objective: Exam shows generalized plaque accumulation. Radiographs reviewed. Assessment: S02.5 Fracture of tooth (traumatic). SNODENT (seeded concepts): SND-FRX-015 …	[{'mention': 'cracked tooth line on tooth #25', 'icd10': {'code': 'S02.5', 'term': 'Fracture of tooth (traumatic)'}, 'snodent': {'code': 'SND-FRX-015', 'term': 'Cracked tooth'}, 'tooth_number': 25}]	[{'code': 'CDT-D2740', 'term': 'Crown, porcelain/ceramic', 'entity': 'crown'}]
DENT-00224	2025/7/6	male	65	['pregnant (2nd trimester)', 'regular flossing']	NSAIDs	Date: 2025-07-06 Patient: Casey Miller, 65-year-old male. Chief Complaint: pain on chewing. History: Risk factors include pregnant (2nd trimester), regular flossing. Allergies: NSAIDs. Subjective: Reports pain on chewing for 11 weeks. Objective: Exam shows generalized plaque accumulation. Radiographs reviewed. Assessment: K05.3 Chronic periodontitis; K02.9 Dental caries, unspecified. SNODENT (see…	[{'mention': 'periodontal pockets around tooth #1', 'icd10': {'code': 'K05.3', 'term': 'Chronic periodontitis'}, 'snodent': {'code': 'SND-PER-010', 'term': 'Generalized chronic periodontitis'}, 'tooth_number': 1}, {'mention': 'lingual caries on tooth #1 (lower right)', 'icd10': {'code': 'K02.9', 'term': 'Dental caries, unspecified'}, 'snodent': {'code': 'SND-CAR-002', 'term': 'Pit and fissure car…	[{'code': 'CDT-D4341', 'term': 'Scaling and root planing, 4+ teeth per quadrant', 'entity': 'srp'}, {'code': 'CDT-D2140', 'term': 'Amalgam restoration, 1 surface posterior', 'entity': 'restoration'}]
DENT-00225	2022/4/11	male	43	['pregnant (2nd trimester)', 'high sugar diet', 'bruxism']	latex	Date: 2022-04-11 Patient: Hayden Williams, 43-year-old male. Chief Complaint: pain on chewing. History: Risk factors include pregnant (2nd trimester), high sugar diet, bruxism. Allergies: latex. Subjective: Reports pain on chewing for 5 weeks. Objective: Exam shows probing depths 4-6 mm in posterior quadrants. Radiographs reviewed. Assessment: K08.4 Partial loss of teeth, unspecified cause. SNODE…	[{'mention': 'finding related to tooth #3', 'icd10': {'code': 'K08.4', 'term': 'Partial loss of teeth, unspecified cause'}, 'snodent': None, 'tooth_number': 3}]	[{'code': 'CDT-D1110', 'term': 'Adult prophylaxis (cleaning)', 'entity': 'prophy'}]
DENT-00226	2024/7/21	male	32	['pregnant (2nd trimester)', 'high sugar diet', 'bruxism']	amoxicillin	Date: 2024-07-21 Patient: Morgan Taylor, 32-year-old male. Chief Complaint: thermal sensitivity improving. History: Risk factors include pregnant (2nd trimester), high sugar diet, bruxism. Allergies: amoxicillin. Subjective: Reports thermal sensitivity improving for 1 weeks. Objective: Exam shows vertical fracture line noted under transillumination. Radiographs reviewed. Assessment: K04.0 Pulpiti…	[{'mention': 'irreversible pulpitis suspected on tooth #24', 'icd10': {'code': 'K04.0', 'term': 'Pulpitis'}, 'snodent': {'code': 'SND-PUL-020', 'term': 'Symptomatic irreversible pulpitis'}, 'tooth_number': 24}, {'mention': 'cracked tooth line on tooth #5', 'icd10': {'code': 'S02.5', 'term': 'Fracture of tooth (traumatic)'}, 'snodent': {'code': 'SND-FRX-015', 'term': 'Cracked tooth'}, 'tooth_numbe…	[{'code': 'CDT-D3320', 'term': 'Root canal therapy, premolar tooth', 'entity': 'rct'}, {'code': 'CDT-D7140', 'term': 'Extraction, erupted tooth or exposed root', 'entity': 'extraction'}]
DENT-00227	2022/9/23	female	66	['xerostomia', 'pregnant (2nd trimester)', 'bruxism']	chlorhexidine	Date: 2022-09-23 Patient: Taylor Jackson, 66-year-old female. Chief Complaint: thermal sensitivity improving. History: Risk factors include xerostomia. Allergies: chlorhexidine. Subjective: Reports thermal sensitivity improving for 1 weeks. Objective: Exam shows calculus deposits on lower anteriors. Radiographs reviewed. Assessment: Z01.20 Dental examination without abnormal findings. SNODENT (se…	[{'mention': 'routine exam and prophylaxis with no significant findings', 'icd10': {'code': 'Z01.20', 'term': 'Dental examination without abnormal findings'}, 'snodent': {'code': 'SND-EXM-000', 'term': 'Routine dental exam and prophylaxis'}, 'tooth_number': 12}]	[{'code': 'CDT-D1110', 'term': 'Adult prophylaxis (cleaning)', 'entity': 'prophy'}]
DENT-00228	2025/2/21	female	64	['xerostomia']	chlorhexidine	Date: 2025-02-21 Patient: Morgan Davis, 64-year-old female. Chief Complaint: metallic taste and gum soreness. History: Risk factors include xerostomia. Allergies: chlorhexidine. Subjective: Reports metallic taste and gum soreness for 9 weeks. Objective: Exam shows occlusal caries visible on explorer. Radiographs reviewed. Assessment: K05.3 Chronic periodontitis. SNODENT (seeded concepts): SND-PER…	[{'mention': 'periodontal pockets around tooth #17', 'icd10': {'code': 'K05.3', 'term': 'Chronic periodontitis'}, 'snodent': {'code': 'SND-PER-010', 'term': 'Generalized chronic periodontitis'}, 'tooth_number': 17}]	[{'code': 'CDT-D4341', 'term': 'Scaling and root planing, 4+ teeth per quadrant', 'entity': 'srp'}]
DENT-00229	2023/11/24	female	84	['smoker', 'non-smoker', 'type 2 diabetes']	chlorhexidine	Date: 2023-11-24 Patient: Sam Martinez, 84-year-old female. Chief Complaint: metallic taste and gum soreness. History: Risk factors include smoker, non-smoker. Allergies: chlorhexidine. Subjective: Reports metallic taste and gum soreness for 6 weeks. Objective: Exam shows mobility grade I on lower incisors. Radiographs reviewed. Assessment: K02.9 Dental caries, unspecified; K08.4 Partial loss of …	[{'mention': 'incisal caries on tooth #10 (lower right)', 'icd10': {'code': 'K02.9', 'term': 'Dental caries, unspecified'}, 'snodent': {'code': 'SND-CAR-002', 'term': 'Pit and fissure caries'}, 'tooth_number': 10}, {'mention': 'finding related to tooth #22', 'icd10': {'code': 'K08.4', 'term': 'Partial loss of teeth, unspecified cause'}, 'snodent': None, 'tooth_number': 22}, {'mention': 'irreversi…	[{'code': 'CDT-D2140', 'term': 'Amalgam restoration, 1 surface posterior', 'entity': 'restoration'}, {'code': 'CDT-D3310', 'term': 'Root canal therapy, anterior tooth', 'entity': 'rct'}]
DENT-00230	2023/1/19	female	80	['high sugar diet']	none	Date: 2023-01-19 Patient: Alex Martinez, 80-year-old female. Chief Complaint: thermal sensitivity improving. History: Risk factors include high sugar diet. Allergies: none. Subjective: Reports thermal sensitivity improving for 5 weeks. Objective: Exam shows generalized plaque accumulation. Radiographs reviewed. Assessment: K05.1 Gingivitis; K08.4 Partial loss of teeth, unspecified cause. SNODENT …	[{'mention': 'gingival erythema and bleeding on probing', 'icd10': {'code': 'K05.1', 'term': 'Gingivitis'}, 'snodent': {'code': 'SND-GIN-003', 'term': 'Plaque-induced gingivitis'}, 'tooth_number': 3}, {'mention': 'finding related to tooth #6', 'icd10': {'code': 'K08.4', 'term': 'Partial loss of teeth, unspecified cause'}, 'snodent': None, 'tooth_number': 6}]	[{'code': 'CDT-D1110', 'term': 'Adult prophylaxis (cleaning)', 'entity': 'prophy'}]
DENT-00231	2024/11/2	female	16	['former smoker']	none	Date: 2024-11-02 Patient: Riley Brown, 16-year-old female. Chief Complaint: sensitivity to cold. History: Risk factors include former smoker. Allergies: none. Subjective: Reports sensitivity to cold for 2 weeks. Objective: Exam shows mobility grade I on lower incisors. Radiographs reviewed. Assessment: K04.7 Periapical abscess without sinus; K04.0 Pulpitis; Z01.20 Dental examination without abnor…	[{'mention': 'periapical swelling adjacent to tooth #20', 'icd10': {'code': 'K04.7', 'term': 'Periapical abscess without sinus'}, 'snodent': {'code': 'SND-ABS-021', 'term': 'Acute periapical abscess'}, 'tooth_number': 20}, {'mention': 'irreversible pulpitis suspected on tooth #9', 'icd10': {'code': 'K04.0', 'term': 'Pulpitis'}, 'snodent': {'code': 'SND-PUL-020', 'term': 'Symptomatic irreversible …	[{'code': 'CDT-D3310', 'term': 'Root canal therapy, anterior tooth', 'entity': 'rct'}, {'code': 'CDT-D3320', 'term': 'Root canal therapy, premolar tooth', 'entity': 'rct'}, {'code': 'CDT-D4341', 'term': 'Scaling and root planing, 4+ teeth per quadrant', 'entity': 'srp'}]
DENT-00232	2023/2/15	male	85	['GERD', 'type 2 diabetes']	chlorhexidine	Date: 2023-02-15 Patient: Morgan Wilson, 85-year-old male. Chief Complaint: gingival bleeding while brushing. History: Risk factors include GERD. Allergies: chlorhexidine. Subjective: Reports gingival bleeding while brushing for 3 weeks. Objective: Exam shows radiolucency at apex suggestive of periapical pathology. Radiographs reviewed. Assessment: K08.4 Partial loss of teeth, unspecified cause. …	[{'mention': 'finding related to tooth #29', 'icd10': {'code': 'K08.4', 'term': 'Partial loss of teeth, unspecified cause'}, 'snodent': None, 'tooth_number': 29}]	[{'code': 'CDT-D3330', 'term': 'Root canal therapy, molar tooth', 'entity': 'rct'}]
DENT-00233	2025/3/21	female	82	['pregnant (2nd trimester)', 'non-smoker']	NSAIDs	Date: 2025-03-21 Patient: Morgan Davis, 82-year-old female. Chief Complaint: gingival bleeding while brushing. History: Risk factors include pregnant (2nd trimester), non-smoker. Allergies: NSAIDs. Subjective: Reports gingival bleeding while brushing for 11 weeks. Objective: Exam shows probing depths 4-6 mm in posterior quadrants. Radiographs reviewed. Assessment: K08.4 Partial loss of teeth, uns…	[{'mention': 'finding related to tooth #29', 'icd10': {'code': 'K08.4', 'term': 'Partial loss of teeth, unspecified cause'}, 'snodent': None, 'tooth_number': 29}]	[{'code': 'CDT-D2140', 'term': 'Amalgam restoration, 1 surface posterior', 'entity': 'restoration'}]
DENT-00234	2025/6/16	female	62	['high sugar diet']	none	Date: 2025-06-16 Patient: Jordan Williams, 62-year-old female. Chief Complaint: bad breath reported by spouse. History: Risk factors include high sugar diet. Allergies: none. Subjective: Reports bad breath reported by spouse for 8 weeks. Objective: Exam shows radiolucency at apex suggestive of periapical pathology. Radiographs reviewed. Assessment: K05.3 Chronic periodontitis. SNODENT (seeded con…	[{'mention': 'periodontal pockets around tooth #30', 'icd10': {'code': 'K05.3', 'term': 'Chronic periodontitis'}, 'snodent': {'code': 'SND-PER-010', 'term': 'Generalized chronic periodontitis'}, 'tooth_number': 30}]	[{'code': 'CDT-D4341', 'term': 'Scaling and root planing, 4+ teeth per quadrant', 'entity': 'srp'}]
DENT-00235	2024/1/15	male	40	['high sugar diet']	NSAIDs	Date: 2024-01-15 Patient: Hayden Jackson, 40-year-old male. Chief Complaint: food packing between teeth. History: Risk factors include high sugar diet. Allergies: NSAIDs. Subjective: Reports food packing between teeth for 8 weeks. Objective: Exam shows probing depths 4-6 mm in posterior quadrants. Radiographs reviewed. Assessment: K08.4 Partial loss of teeth, unspecified cause; S02.5 Fracture of …	[{'mention': 'finding related to tooth #21', 'icd10': {'code': 'K08.4', 'term': 'Partial loss of teeth, unspecified cause'}, 'snodent': None, 'tooth_number': 21}, {'mention': 'cracked tooth line on tooth #5', 'icd10': {'code': 'S02.5', 'term': 'Fracture of tooth (traumatic)'}, 'snodent': {'code': 'SND-FRX-015', 'term': 'Cracked tooth'}, 'tooth_number': 5}]	[{'code': 'CDT-D7140', 'term': 'Extraction, erupted tooth or exposed root', 'entity': 'extraction'}]
DENT-00236	2023/9/11	male	63	['former smoker', 'xerostomia', 'bruxism']	penicillin	Date: 2023-09-11 Patient: Jamie Jones, 63-year-old male. Chief Complaint: no current complaints; routine check-up. History: Risk factors include former smoker, xerostomia. Allergies: penicillin. Subjective: Reports no current complaints; routine check-up for 2 weeks. Objective: Exam shows mobility grade I on lower incisors. Radiographs reviewed. Assessment: S02.5 Fracture of tooth (traumatic). SN…	[{'mention': 'cracked tooth line on tooth #16', 'icd10': {'code': 'S02.5', 'term': 'Fracture of tooth (traumatic)'}, 'snodent': {'code': 'SND-FRX-015', 'term': 'Cracked tooth'}, 'tooth_number': 16}]	[{'code': 'CDT-D7140', 'term': 'Extraction, erupted tooth or exposed root', 'entity': 'extraction'}]
DENT-00237	2022/8/23	female	81	['type 2 diabetes', 'non-smoker', 'former smoker']	none	Date: 2022-08-23 Patient: Quinn Taylor, 81-year-old female. Chief Complaint: thermal sensitivity improving. History: Risk factors include type 2 diabetes, non-smoker, former smoker. Allergies: none. Subjective: Reports thermal sensitivity improving for 10 weeks. Objective: Exam shows calculus deposits on lower anteriors. Radiographs reviewed. Assessment: K04.0 Pulpitis. SNODENT (seeded concepts):…	[{'mention': 'irreversible pulpitis suspected on tooth #12', 'icd10': {'code': 'K04.0', 'term': 'Pulpitis'}, 'snodent': {'code': 'SND-PUL-020', 'term': 'Symptomatic irreversible pulpitis'}, 'tooth_number': 12}]	[{'code': 'CDT-D3310', 'term': 'Root canal therapy, anterior tooth', 'entity': 'rct'}]
DENT-00238	2024/7/16	male	29	['GERD', 'smoker', 'non-smoker']	amoxicillin	Date: 2024-07-16 Patient: Jordan Williams, 29-year-old male. Chief Complaint: no current complaints; routine check-up. History: Risk factors include GERD, smoker, non-smoker. Allergies: amoxicillin. Subjective: Reports no current complaints; routine check-up for 11 weeks. Objective: Exam shows radiolucency at apex suggestive of periapical pathology. Radiographs reviewed. Assessment: Z01.20 Dental…	[{'mention': 'routine exam and prophylaxis with no significant findings', 'icd10': {'code': 'Z01.20', 'term': 'Dental examination without abnormal findings'}, 'snodent': {'code': 'SND-EXM-000', 'term': 'Routine dental exam and prophylaxis'}, 'tooth_number': 14}]	[{'code': 'CDT-D1110', 'term': 'Adult prophylaxis (cleaning)', 'entity': 'prophy'}]
DENT-00239	2024/1/27	male	77	['non-smoker', 'pregnant (2nd trimester)']	none	Date: 2024-01-27 Patient: Jamie Williams, 77-year-old male. Chief Complaint: no current complaints; routine check-up. History: Risk factors include non-smoker, pregnant (2nd trimester). Allergies: none. Subjective: Reports no current complaints; routine check-up for 12 weeks. Objective: Exam shows localized gingival inflammation. Radiographs reviewed. Assessment: K08.4 Partial loss of teeth, unsp…	[{'mention': 'finding related to tooth #8', 'icd10': {'code': 'K08.4', 'term': 'Partial loss of teeth, unspecified cause'}, 'snodent': None, 'tooth_number': 8}]	[{'code': 'CDT-D3320', 'term': 'Root canal therapy, premolar tooth', 'entity': 'rct'}]
DENT-00240	2023/1/21	female	67	['type 2 diabetes', 'non-smoker', 'regular flossing']	amoxicillin	Date: 2023-01-21 Patient: Kendall Thomas, 67-year-old female. Chief Complaint: no current complaints; routine check-up. History: Risk factors include type 2 diabetes. Allergies: amoxicillin. Subjective: Reports no current complaints; routine check-up for 12 weeks. Objective: Exam shows no caries or periodontal pockets; routine prophylaxis performed. Radiographs reviewed. Assessment: K08.4 Partial…	[{'mention': 'finding related to tooth #27', 'icd10': {'code': 'K08.4', 'term': 'Partial loss of teeth, unspecified cause'}, 'snodent': None, 'tooth_number': 27}, {'mention': 'cracked tooth line on tooth #9', 'icd10': {'code': 'S02.5', 'term': 'Fracture of tooth (traumatic)'}, 'snodent': {'code': 'SND-FRX-015', 'term': 'Cracked tooth'}, 'tooth_number': 9}]	[{'code': 'CDT-D2740', 'term': 'Crown, porcelain/ceramic', 'entity': 'crown'}]
DENT-00241	2024/7/19	male	65	['high sugar diet', 'poor oral hygiene']	amoxicillin	Date: 2024-07-19 Patient: Casey Williams, 65-year-old male. Chief Complaint: no current complaints; routine check-up. History: Risk factors include high sugar diet, poor oral hygiene. Allergies: amoxicillin. Subjective: Reports no current complaints; routine check-up for 10 weeks. Objective: Exam shows no caries or periodontal pockets; routine prophylaxis performed. Radiographs reviewed. Assessme…	[{'mention': 'routine exam and prophylaxis with no significant findings', 'icd10': {'code': 'Z01.20', 'term': 'Dental examination without abnormal findings'}, 'snodent': {'code': 'SND-EXM-000', 'term': 'Routine dental exam and prophylaxis'}, 'tooth_number': 15}, {'mention': 'periodontal pockets around tooth #32', 'icd10': {'code': 'K05.3', 'term': 'Chronic periodontitis'}, 'snodent': {'code': 'SN…	[{'code': 'CDT-D1110', 'term': 'Adult prophylaxis (cleaning)', 'entity': 'prophy'}, {'code': 'CDT-D4341', 'term': 'Scaling and root planing, 4+ teeth per quadrant', 'entity': 'srp'}]
DENT-00242	2024/8/10	male	86	['former smoker', 'non-smoker']	NSAIDs	Date: 2024-08-10 Patient: Peyton Anderson, 86-year-old male. Chief Complaint: no current complaints; routine check-up. History: Risk factors include former smoker, non-smoker. Allergies: NSAIDs. Subjective: Reports no current complaints; routine check-up for 5 weeks. Objective: Exam shows generalized plaque accumulation. Radiographs reviewed. Assessment: K04.0 Pulpitis. SNODENT (seeded concepts):…	[{'mention': 'irreversible pulpitis suspected on tooth #31', 'icd10': {'code': 'K04.0', 'term': 'Pulpitis'}, 'snodent': {'code': 'SND-PUL-020', 'term': 'Symptomatic irreversible pulpitis'}, 'tooth_number': 31}]	[{'code': 'CDT-D3330', 'term': 'Root canal therapy, molar tooth', 'entity': 'rct'}]
DENT-00243	2023/12/24	female	77	['high sugar diet', 'xerostomia']	none	Date: 2023-12-24 Patient: Alex Jackson, 77-year-old female. Chief Complaint: intermittent swelling near the molar. History: Risk factors include high sugar diet, xerostomia. Allergies: none. Subjective: Reports intermittent swelling near the molar for 1 weeks. Objective: Exam shows radiolucency at apex suggestive of periapical pathology. Radiographs reviewed. Assessment: K05.1 Gingivitis. SNODENT…	[{'mention': 'gingival erythema and bleeding on probing', 'icd10': {'code': 'K05.1', 'term': 'Gingivitis'}, 'snodent': {'code': 'SND-GIN-003', 'term': 'Plaque-induced gingivitis'}, 'tooth_number': 4}]	[{'code': 'CDT-D4341', 'term': 'Scaling and root planing, 4+ teeth per quadrant', 'entity': 'srp'}]
DENT-00244	2023/7/24	female	22	['bruxism']	penicillin	Date: 2023-07-24 Patient: Alex Wilson, 22-year-old female. Chief Complaint: intermittent swelling near the molar. History: Risk factors include bruxism. Allergies: penicillin. Subjective: Reports intermittent swelling near the molar for 12 weeks. Objective: Exam shows probing depths 4-6 mm in posterior quadrants. Radiographs reviewed. Assessment: K05.1 Gingivitis; S02.5 Fracture of tooth (traumat…	[{'mention': 'gingival erythema and bleeding on probing', 'icd10': {'code': 'K05.1', 'term': 'Gingivitis'}, 'snodent': {'code': 'SND-GIN-003', 'term': 'Plaque-induced gingivitis'}, 'tooth_number': 1}, {'mention': 'cracked tooth line on tooth #10', 'icd10': {'code': 'S02.5', 'term': 'Fracture of tooth (traumatic)'}, 'snodent': {'code': 'SND-FRX-015', 'term': 'Cracked tooth'}, 'tooth_number': 10}]	[{'code': 'CDT-D1110', 'term': 'Adult prophylaxis (cleaning)', 'entity': 'prophy'}, {'code': 'CDT-D2740', 'term': 'Crown, porcelain/ceramic', 'entity': 'crown'}]
DENT-00245	2023/5/3	male	30	['non-smoker', 'regular flossing', 'poor oral hygiene']	none	Date: 2023-05-03 Patient: Jordan Martinez, 30-year-old male. Chief Complaint: metallic taste and gum soreness. History: Risk factors include non-smoker, regular flossing, poor oral hygiene. Allergies: none. Subjective: Reports metallic taste and gum soreness for 9 weeks. Objective: Exam shows mobility grade I on lower incisors. Radiographs reviewed. Assessment: K04.7 Periapical abscess without si…	[{'mention': 'periapical swelling adjacent to tooth #4', 'icd10': {'code': 'K04.7', 'term': 'Periapical abscess without sinus'}, 'snodent': {'code': 'SND-ABS-021', 'term': 'Acute periapical abscess'}, 'tooth_number': 4}, {'mention': 'irreversible pulpitis suspected on tooth #4', 'icd10': {'code': 'K04.0', 'term': 'Pulpitis'}, 'snodent': {'code': 'SND-PUL-020', 'term': 'Symptomatic irreversible pu…	[{'code': 'CDT-D7140', 'term': 'Extraction, erupted tooth or exposed root', 'entity': 'extraction'}, {'code': 'CDT-D3320', 'term': 'Root canal therapy, premolar tooth', 'entity': 'rct'}, {'code': 'CDT-D2740', 'term': 'Crown, porcelain/ceramic', 'entity': 'crown'}]
DENT-00246	2024/2/22	female	30	['poor oral hygiene', 'smoker', 'pregnant (2nd trimester)']	none	Date: 2024-02-22 Patient: Kendall Jackson, 30-year-old female. Chief Complaint: metallic taste and gum soreness. History: Risk factors include poor oral hygiene, smoker. Allergies: none. Subjective: Reports metallic taste and gum soreness for 9 weeks. Objective: Exam shows vertical fracture line noted under transillumination. Radiographs reviewed. Assessment: K02.9 Dental caries, unspecified; Z01…	[{'mention': 'lingual caries on tooth #28 (lower left)', 'icd10': {'code': 'K02.9', 'term': 'Dental caries, unspecified'}, 'snodent': {'code': 'SND-CAR-002', 'term': 'Pit and fissure caries'}, 'tooth_number': 28}, {'mention': 'routine exam and prophylaxis with no significant findings', 'icd10': {'code': 'Z01.20', 'term': 'Dental examination without abnormal findings'}, 'snodent': {'code': 'SND-EX…	[{'code': 'CDT-D2140', 'term': 'Amalgam restoration, 1 surface posterior', 'entity': 'restoration'}, {'code': 'CDT-D1110', 'term': 'Adult prophylaxis (cleaning)', 'entity': 'prophy'}, {'code': 'CDT-D4341', 'term': 'Scaling and root planing, 4+ teeth per quadrant', 'entity': 'srp'}]
DENT-00247	2023/8/4	female	24	['former smoker', 'regular flossing', 'xerostomia']	latex	Date: 2023-08-04 Patient: Taylor Smith, 24-year-old female. Chief Complaint: intermittent swelling near the molar. History: Risk factors include former smoker. Allergies: latex. Subjective: Reports intermittent swelling near the molar for 10 weeks. Objective: Exam shows occlusal caries visible on explorer. Radiographs reviewed. Assessment: K04.0 Pulpitis. SNODENT (seeded concepts): SND-PUL-020 Sy…	[{'mention': 'irreversible pulpitis suspected on tooth #14', 'icd10': {'code': 'K04.0', 'term': 'Pulpitis'}, 'snodent': {'code': 'SND-PUL-020', 'term': 'Symptomatic irreversible pulpitis'}, 'tooth_number': 14}]	[{'code': 'CDT-D3330', 'term': 'Root canal therapy, molar tooth', 'entity': 'rct'}]
DENT-00248	2023/7/21	male	44	['regular flossing', 'former smoker']	none	Date: 2023-07-21 Patient: Riley Brown, 44-year-old male. Chief Complaint: food packing between teeth. History: Risk factors include regular flossing, former smoker. Allergies: none. Subjective: Reports food packing between teeth for 5 weeks. Objective: Exam shows vertical fracture line noted under transillumination. Radiographs reviewed. Assessment: K04.0 Pulpitis. SNODENT (seeded concepts): SND-…	[{'mention': 'irreversible pulpitis suspected on tooth #4', 'icd10': {'code': 'K04.0', 'term': 'Pulpitis'}, 'snodent': {'code': 'SND-PUL-020', 'term': 'Symptomatic irreversible pulpitis'}, 'tooth_number': 4}]	[{'code': 'CDT-D3320', 'term': 'Root canal therapy, premolar tooth', 'entity': 'rct'}]
DENT-00249	2023/3/24	female	34	['regular flossing', 'former smoker', 'non-smoker']	none	Date: 2023-03-24 Patient: Peyton Davis, 34-year-old female. Chief Complaint: thermal sensitivity improving. History: Risk factors include regular flossing, former smoker. Allergies: none. Subjective: Reports thermal sensitivity improving for 10 weeks. Objective: Exam shows generalized plaque accumulation. Radiographs reviewed. Assessment: K05.1 Gingivitis; K02.9 Dental caries, unspecified; S02.5 …	[{'mention': 'gingival erythema and bleeding on probing', 'icd10': {'code': 'K05.1', 'term': 'Gingivitis'}, 'snodent': {'code': 'SND-GIN-003', 'term': 'Plaque-induced gingivitis'}, 'tooth_number': 5}, {'mention': 'buccal caries on tooth #2 (upper left)', 'icd10': {'code': 'K02.9', 'term': 'Dental caries, unspecified'}, 'snodent': {'code': 'SND-CAR-002', 'term': 'Pit and fissure caries'}, 'tooth_n…	[{'code': 'CDT-D1110', 'term': 'Adult prophylaxis (cleaning)', 'entity': 'prophy'}, {'code': 'CDT-D2140', 'term': 'Amalgam restoration, 1 surface posterior', 'entity': 'restoration'}, {'code': 'CDT-D7140', 'term': 'Extraction, erupted tooth or exposed root', 'entity': 'extraction'}]
DENT-00250	2024/2/27	female	63	['former smoker', 'bruxism', 'type 2 diabetes']	none	Date: 2024-02-27 Patient: Peyton Jackson, 63-year-old female. Chief Complaint: fractured cusp after biting hard candy. History: Risk factors include former smoker, bruxism. Allergies: none. Subjective: Reports fractured cusp after biting hard candy for 11 weeks. Objective: Exam shows generalized plaque accumulation. Radiographs reviewed. Assessment: K08.4 Partial loss of teeth, unspecified cause;…	[{'mention': 'finding related to tooth #20', 'icd10': {'code': 'K08.4', 'term': 'Partial loss of teeth, unspecified cause'}, 'snodent': None, 'tooth_number': 20}, {'mention': 'periapical swelling adjacent to tooth #24', 'icd10': {'code': 'K04.7', 'term': 'Periapical abscess without sinus'}, 'snodent': {'code': 'SND-ABS-021', 'term': 'Acute periapical abscess'}, 'tooth_number': 24}]	[{'code': 'CDT-D3310', 'term': 'Root canal therapy, anterior tooth', 'entity': 'rct'}]
DENT-00251	2022/6/23	male	50	['poor oral hygiene', 'former smoker', 'xerostomia']	none	Date: 2022-06-23 Patient: Jordan Thomas, 50-year-old male. Chief Complaint: metallic taste and gum soreness. History: Risk factors include poor oral hygiene. Allergies: none. Subjective: Reports metallic taste and gum soreness for 1 weeks. Objective: Exam shows mobility grade I on lower incisors. Radiographs reviewed. Assessment: K04.7 Periapical abscess without sinus; K02.9 Dental caries, unspec…	[{'mention': 'periapical swelling adjacent to tooth #2', 'icd10': {'code': 'K04.7', 'term': 'Periapical abscess without sinus'}, 'snodent': {'code': 'SND-ABS-021', 'term': 'Acute periapical abscess'}, 'tooth_number': 2}, {'mention': 'occlusal caries on tooth #25 (lower left)', 'icd10': {'code': 'K02.9', 'term': 'Dental caries, unspecified'}, 'snodent': {'code': 'SND-CAR-002', 'term': 'Pit and fis…	[{'code': 'CDT-D7140', 'term': 'Extraction, erupted tooth or exposed root', 'entity': 'extraction'}, {'code': 'CDT-D2392', 'term': 'Composite resin, 2 surfaces posterior', 'entity': 'restoration'}]
DENT-00252	2025/4/1	male	39	['GERD', 'bruxism', 'regular flossing']	amoxicillin	Date: 2025-04-01 Patient: Jordan Thomas, 39-year-old male. Chief Complaint: gingival bleeding while brushing. History: Risk factors include GERD. Allergies: amoxicillin. Subjective: Reports gingival bleeding while brushing for 1 weeks. Objective: Exam shows generalized plaque accumulation. Radiographs reviewed. Assessment: K04.7 Periapical abscess without sinus. SNODENT (seeded concepts): SND-ABS…	[{'mention': 'periapical swelling adjacent to tooth #2', 'icd10': {'code': 'K04.7', 'term': 'Periapical abscess without sinus'}, 'snodent': {'code': 'SND-ABS-021', 'term': 'Acute periapical abscess'}, 'tooth_number': 2}]	[{'code': 'CDT-D3320', 'term': 'Root canal therapy, premolar tooth', 'entity': 'rct'}]
DENT-00253	2025/5/3	female	33	['former smoker', 'GERD', 'high sugar diet']	none	Date: 2025-05-03 Patient: Reese Brown, 33-year-old female. Chief Complaint: thermal sensitivity improving. History: Risk factors include former smoker. Allergies: none. Subjective: Reports thermal sensitivity improving for 11 weeks. Objective: Exam shows occlusal caries visible on explorer. Radiographs reviewed. Assessment: K05.3 Chronic periodontitis. SNODENT (seeded concepts): SND-PER-010 Gener…	[{'mention': 'periodontal pockets around tooth #22', 'icd10': {'code': 'K05.3', 'term': 'Chronic periodontitis'}, 'snodent': {'code': 'SND-PER-010', 'term': 'Generalized chronic periodontitis'}, 'tooth_number': 22}]	[{'code': 'CDT-D4341', 'term': 'Scaling and root planing, 4+ teeth per quadrant', 'entity': 'srp'}]
DENT-00254	2022/10/17	male	54	['former smoker']	NSAIDs	Date: 2022-10-17 Patient: Cameron Johnson, 54-year-old male. Chief Complaint: food packing between teeth. History: Risk factors include former smoker. Allergies: NSAIDs. Subjective: Reports food packing between teeth for 12 weeks. Objective: Exam shows probing depths 4-6 mm in posterior quadrants. Radiographs reviewed. Assessment: K04.7 Periapical abscess without sinus; K05.3 Chronic periodontiti…	[{'mention': 'periapical swelling adjacent to tooth #3', 'icd10': {'code': 'K04.7', 'term': 'Periapical abscess without sinus'}, 'snodent': {'code': 'SND-ABS-021', 'term': 'Acute periapical abscess'}, 'tooth_number': 3}, {'mention': 'periodontal pockets around tooth #11', 'icd10': {'code': 'K05.3', 'term': 'Chronic periodontitis'}, 'snodent': {'code': 'SND-PER-010', 'term': 'Generalized chronic p…	[{'code': 'CDT-D3310', 'term': 'Root canal therapy, anterior tooth', 'entity': 'rct'}, {'code': 'CDT-D4341', 'term': 'Scaling and root planing, 4+ teeth per quadrant', 'entity': 'srp'}, {'code': 'CDT-D2740', 'term': 'Crown, porcelain/ceramic', 'entity': 'crown'}]
DENT-00255	2023/5/5	male	30	['pregnant (2nd trimester)', 'bruxism', 'regular flossing']	none	Date: 2023-05-05 Patient: Peyton Jones, 30-year-old male. Chief Complaint: pain on chewing. History: Risk factors include pregnant (2nd trimester), bruxism, regular flossing. Allergies: none. Subjective: Reports pain on chewing for 2 weeks. Objective: Exam shows calculus deposits on lower anteriors. Radiographs reviewed. Assessment: K04.7 Periapical abscess without sinus; K08.4 Partial loss of te…	[{'mention': 'periapical swelling adjacent to tooth #6', 'icd10': {'code': 'K04.7', 'term': 'Periapical abscess without sinus'}, 'snodent': {'code': 'SND-ABS-021', 'term': 'Acute periapical abscess'}, 'tooth_number': 6}, {'mention': 'finding related to tooth #23', 'icd10': {'code': 'K08.4', 'term': 'Partial loss of teeth, unspecified cause'}, 'snodent': None, 'tooth_number': 23}]	[{'code': 'CDT-D3320', 'term': 'Root canal therapy, premolar tooth', 'entity': 'rct'}, {'code': 'CDT-D2740', 'term': 'Crown, porcelain/ceramic', 'entity': 'crown'}]
DENT-00256	2022/11/2	male	47	['type 2 diabetes']	penicillin	Date: 2022-11-02 Patient: Avery Moore, 47-year-old male. Chief Complaint: metallic taste and gum soreness. History: Risk factors include type 2 diabetes. Allergies: penicillin. Subjective: Reports metallic taste and gum soreness for 6 weeks. Objective: Exam shows mobility grade I on lower incisors. Radiographs reviewed. Assessment: K04.7 Periapical abscess without sinus. SNODENT (seeded concepts)…	[{'mention': 'periapical swelling adjacent to tooth #4', 'icd10': {'code': 'K04.7', 'term': 'Periapical abscess without sinus'}, 'snodent': {'code': 'SND-ABS-021', 'term': 'Acute periapical abscess'}, 'tooth_number': 4}]	[{'code': 'CDT-D3330', 'term': 'Root canal therapy, molar tooth', 'entity': 'rct'}, {'code': 'CDT-D2740', 'term': 'Crown, porcelain/ceramic', 'entity': 'crown'}]
DENT-00257	2023/4/27	male	15	['bruxism', 'former smoker']	penicillin	Date: 2023-04-27 Patient: Jordan Miller, 15-year-old male. Chief Complaint: fractured cusp after biting hard candy. History: Risk factors include bruxism. Allergies: penicillin. Subjective: Reports fractured cusp after biting hard candy for 8 weeks. Objective: Exam shows calculus deposits on lower anteriors. Radiographs reviewed. Assessment: S02.5 Fracture of tooth (traumatic); K04.0 Pulpitis. SN…	[{'mention': 'cracked tooth line on tooth #15', 'icd10': {'code': 'S02.5', 'term': 'Fracture of tooth (traumatic)'}, 'snodent': {'code': 'SND-FRX-015', 'term': 'Cracked tooth'}, 'tooth_number': 15}, {'mention': 'irreversible pulpitis suspected on tooth #7', 'icd10': {'code': 'K04.0', 'term': 'Pulpitis'}, 'snodent': {'code': 'SND-PUL-020', 'term': 'Symptomatic irreversible pulpitis'}, 'tooth_numbe…	[{'code': 'CDT-D2740', 'term': 'Crown, porcelain/ceramic', 'entity': 'crown'}, {'code': 'CDT-D3320', 'term': 'Root canal therapy, premolar tooth', 'entity': 'rct'}]
DENT-00258	2023/2/2	female	34	['xerostomia', 'non-smoker']	none	Date: 2023-02-02 Patient: Casey Davis, 34-year-old female. Chief Complaint: metallic taste and gum soreness. History: Risk factors include xerostomia. Allergies: none. Subjective: Reports metallic taste and gum soreness for 2 weeks. Objective: Exam shows vertical fracture line noted under transillumination. Radiographs reviewed. Assessment: K05.3 Chronic periodontitis; K04.7 Periapical abscess wi…	[{'mention': 'periodontal pockets around tooth #4', 'icd10': {'code': 'K05.3', 'term': 'Chronic periodontitis'}, 'snodent': {'code': 'SND-PER-010', 'term': 'Generalized chronic periodontitis'}, 'tooth_number': 4}, {'mention': 'periapical swelling adjacent to tooth #30', 'icd10': {'code': 'K04.7', 'term': 'Periapical abscess without sinus'}, 'snodent': {'code': 'SND-ABS-021', 'term': 'Acute periap…	[{'code': 'CDT-D4341', 'term': 'Scaling and root planing, 4+ teeth per quadrant', 'entity': 'srp'}, {'code': 'CDT-D3320', 'term': 'Root canal therapy, premolar tooth', 'entity': 'rct'}, {'code': 'CDT-D3330', 'term': 'Root canal therapy, molar tooth', 'entity': 'rct'}]
DENT-00259	2023/5/23	female	47	['poor oral hygiene']	latex	Date: 2023-05-23 Patient: Cameron Jackson, 47-year-old female. Chief Complaint: bad breath reported by spouse. History: Risk factors include poor oral hygiene. Allergies: latex. Subjective: Reports bad breath reported by spouse for 8 weeks. Objective: Exam shows no caries or periodontal pockets; routine prophylaxis performed. Radiographs reviewed. Assessment: K04.7 Periapical abscess without sinu…	[{'mention': 'periapical swelling adjacent to tooth #27', 'icd10': {'code': 'K04.7', 'term': 'Periapical abscess without sinus'}, 'snodent': {'code': 'SND-ABS-021', 'term': 'Acute periapical abscess'}, 'tooth_number': 27}, {'mention': 'gingival erythema and bleeding on probing', 'icd10': {'code': 'K05.1', 'term': 'Gingivitis'}, 'snodent': {'code': 'SND-GIN-003', 'term': 'Plaque-induced gingivitis…	[{'code': 'CDT-D7140', 'term': 'Extraction, erupted tooth or exposed root', 'entity': 'extraction'}, {'code': 'CDT-D4341', 'term': 'Scaling and root planing, 4+ teeth per quadrant', 'entity': 'srp'}]
DENT-00260	2022/2/2	male	28	['pregnant (2nd trimester)', 'type 2 diabetes']	penicillin	Date: 2022-02-02 Patient: Alex Taylor, 28-year-old male. Chief Complaint: fractured cusp after biting hard candy. History: Risk factors include pregnant (2nd trimester). Allergies: penicillin. Subjective: Reports fractured cusp after biting hard candy for 6 weeks. Objective: Exam shows radiolucency at apex suggestive of periapical pathology. Radiographs reviewed. Assessment: Z01.20 Dental examina…	[{'mention': 'routine exam and prophylaxis with no significant findings', 'icd10': {'code': 'Z01.20', 'term': 'Dental examination without abnormal findings'}, 'snodent': {'code': 'SND-EXM-000', 'term': 'Routine dental exam and prophylaxis'}, 'tooth_number': 30}]	[{'code': 'CDT-D1110', 'term': 'Adult prophylaxis (cleaning)', 'entity': 'prophy'}]
DENT-00261	2025/6/8	female	54	['smoker', 'pregnant (2nd trimester)', 'poor oral hygiene']	NSAIDs	Date: 2025-06-08 Patient: Alex Williams, 54-year-old female. Chief Complaint: no current complaints; routine check-up. History: Risk factors include smoker. Allergies: NSAIDs. Subjective: Reports no current complaints; routine check-up for 11 weeks. Objective: Exam shows calculus deposits on lower anteriors. Radiographs reviewed. Assessment: K04.0 Pulpitis; K05.1 Gingivitis. SNODENT (seeded conce…	[{'mention': 'irreversible pulpitis suspected on tooth #4', 'icd10': {'code': 'K04.0', 'term': 'Pulpitis'}, 'snodent': {'code': 'SND-PUL-020', 'term': 'Symptomatic irreversible pulpitis'}, 'tooth_number': 4}, {'mention': 'gingival erythema and bleeding on probing', 'icd10': {'code': 'K05.1', 'term': 'Gingivitis'}, 'snodent': {'code': 'SND-GIN-003', 'term': 'Plaque-induced gingivitis'}, 'tooth_num…	[{'code': 'CDT-D3320', 'term': 'Root canal therapy, premolar tooth', 'entity': 'rct'}, {'code': 'CDT-D4341', 'term': 'Scaling and root planing, 4+ teeth per quadrant', 'entity': 'srp'}, {'code': 'CDT-D2740', 'term': 'Crown, porcelain/ceramic', 'entity': 'crown'}]
DENT-00262	2023/10/19	female	42	['former smoker', 'regular flossing', 'type 2 diabetes']	latex	Date: 2023-10-19 Patient: Cameron Jones, 42-year-old female. Chief Complaint: bad breath reported by spouse. History: Risk factors include former smoker, regular flossing. Allergies: latex. Subjective: Reports bad breath reported by spouse for 8 weeks. Objective: Exam shows radiolucency at apex suggestive of periapical pathology. Radiographs reviewed. Assessment: S02.5 Fracture of tooth (traumati…	[{'mention': 'cracked tooth line on tooth #4', 'icd10': {'code': 'S02.5', 'term': 'Fracture of tooth (traumatic)'}, 'snodent': {'code': 'SND-FRX-015', 'term': 'Cracked tooth'}, 'tooth_number': 4}]	[{'code': 'CDT-D7140', 'term': 'Extraction, erupted tooth or exposed root', 'entity': 'extraction'}]
DENT-00263	2022/6/28	female	69	['xerostomia', 'former smoker', 'type 2 diabetes']	none	Date: 2022-06-28 Patient: Morgan Jackson, 69-year-old female. Chief Complaint: spontaneous tooth pain at night. History: Risk factors include xerostomia, former smoker. Allergies: none. Subjective: Reports spontaneous tooth pain at night for 11 weeks. Objective: Exam shows no caries or periodontal pockets; routine prophylaxis performed. Radiographs reviewed. Assessment: K05.1 Gingivitis; K02.9 De…	[{'mention': 'gingival erythema and bleeding on probing', 'icd10': {'code': 'K05.1', 'term': 'Gingivitis'}, 'snodent': {'code': 'SND-GIN-003', 'term': 'Plaque-induced gingivitis'}, 'tooth_number': 11}, {'mention': 'mesial caries on tooth #32 (upper left)', 'icd10': {'code': 'K02.9', 'term': 'Dental caries, unspecified'}, 'snodent': {'code': 'SND-CAR-001', 'term': 'Dental caries on smooth surface'…	[{'code': 'CDT-D4341', 'term': 'Scaling and root planing, 4+ teeth per quadrant', 'entity': 'srp'}, {'code': 'CDT-D2392', 'term': 'Composite resin, 2 surfaces posterior', 'entity': 'restoration'}]
DENT-00264	2023/4/21	female	14	['type 2 diabetes', 'former smoker']	none	Date: 2023-04-21 Patient: Jamie Taylor, 14-year-old female. Chief Complaint: no current complaints; routine check-up. History: Risk factors include type 2 diabetes, former smoker. Allergies: none. Subjective: Reports no current complaints; routine check-up for 10 weeks. Objective: Exam shows vertical fracture line noted under transillumination. Radiographs reviewed. Assessment: K08.4 Partial loss…	[{'mention': 'finding related to tooth #21', 'icd10': {'code': 'K08.4', 'term': 'Partial loss of teeth, unspecified cause'}, 'snodent': None, 'tooth_number': 21}]	[{'code': 'CDT-D6010', 'term': 'Surgical placement of implant body: endosteal', 'entity': 'implant'}]
DENT-00265	2023/8/6	female	59	['smoker', 'non-smoker']	chlorhexidine	Date: 2023-08-06 Patient: Dakota Garcia, 59-year-old female. Chief Complaint: fractured cusp after biting hard candy. History: Risk factors include smoker, non-smoker. Allergies: chlorhexidine. Subjective: Reports fractured cusp after biting hard candy for 3 weeks. Objective: Exam shows probing depths 4-6 mm in posterior quadrants. Radiographs reviewed. Assessment: K04.7 Periapical abscess withou…	[{'mention': 'periapical swelling adjacent to tooth #12', 'icd10': {'code': 'K04.7', 'term': 'Periapical abscess without sinus'}, 'snodent': {'code': 'SND-ABS-021', 'term': 'Acute periapical abscess'}, 'tooth_number': 12}, {'mention': 'finding related to tooth #11', 'icd10': {'code': 'K08.4', 'term': 'Partial loss of teeth, unspecified cause'}, 'snodent': None, 'tooth_number': 11}]	[{'code': 'CDT-D3310', 'term': 'Root canal therapy, anterior tooth', 'entity': 'rct'}]
DENT-00266	2025/1/10	male	52	['non-smoker', 'xerostomia']	none	Date: 2025-01-10 Patient: Riley Davis, 52-year-old male. Chief Complaint: pain on chewing. History: Risk factors include non-smoker. Allergies: none. Subjective: Reports pain on chewing for 1 weeks. Objective: Exam shows furcation involvement class II on #30. Radiographs reviewed. Assessment: K02.9 Dental caries, unspecified. SNODENT (seeded concepts): SND-CAR-002 Pit and fissure caries. Plan: an…	[{'mention': 'mesial caries on tooth #32 (lower right)', 'icd10': {'code': 'K02.9', 'term': 'Dental caries, unspecified'}, 'snodent': {'code': 'SND-CAR-002', 'term': 'Pit and fissure caries'}, 'tooth_number': 32}]	[{'code': 'CDT-D2392', 'term': 'Composite resin, 2 surfaces posterior', 'entity': 'restoration'}]
DENT-00267	2022/8/19	female	85	['non-smoker', 'high sugar diet', 'regular flossing']	chlorhexidine	Date: 2022-08-19 Patient: Reese Jackson, 85-year-old female. Chief Complaint: fractured cusp after biting hard candy. History: Risk factors include non-smoker, high sugar diet. Allergies: chlorhexidine. Subjective: Reports fractured cusp after biting hard candy for 1 weeks. Objective: Exam shows localized gingival inflammation. Radiographs reviewed. Assessment: K04.0 Pulpitis. SNODENT (seeded con…	[{'mention': 'irreversible pulpitis suspected on tooth #2', 'icd10': {'code': 'K04.0', 'term': 'Pulpitis'}, 'snodent': {'code': 'SND-PUL-020', 'term': 'Symptomatic irreversible pulpitis'}, 'tooth_number': 2}]	[{'code': 'CDT-D3320', 'term': 'Root canal therapy, premolar tooth', 'entity': 'rct'}, {'code': 'CDT-D2740', 'term': 'Crown, porcelain/ceramic', 'entity': 'crown'}]
DENT-00268	2022/6/28	male	14	['bruxism']	none	Date: 2022-06-28 Patient: Avery Rodriguez, 14-year-old male. Chief Complaint: no current complaints; routine check-up. History: Risk factors include bruxism. Allergies: none. Subjective: Reports no current complaints; routine check-up for 12 weeks. Objective: Exam shows no caries or periodontal pockets; routine prophylaxis performed. Radiographs reviewed. Assessment: K08.4 Partial loss of teeth, …	[{'mention': 'finding related to tooth #4', 'icd10': {'code': 'K08.4', 'term': 'Partial loss of teeth, unspecified cause'}, 'snodent': None, 'tooth_number': 4}]	[{'code': 'CDT-D2740', 'term': 'Crown, porcelain/ceramic', 'entity': 'crown'}]
DENT-00269	2023/3/18	female	56	['pregnant (2nd trimester)', 'regular flossing']	penicillin	Date: 2023-03-18 Patient: Jamie Smith, 56-year-old female. Chief Complaint: fractured cusp after biting hard candy. History: Risk factors include pregnant (2nd trimester), regular flossing. Allergies: penicillin. Subjective: Reports fractured cusp after biting hard candy for 7 weeks. Objective: Exam shows no caries or periodontal pockets; routine prophylaxis performed. Radiographs reviewed. Asses…	[{'mention': 'gingival erythema and bleeding on probing', 'icd10': {'code': 'K05.1', 'term': 'Gingivitis'}, 'snodent': {'code': 'SND-GIN-003', 'term': 'Plaque-induced gingivitis'}, 'tooth_number': 27}, {'mention': 'irreversible pulpitis suspected on tooth #14', 'icd10': {'code': 'K04.0', 'term': 'Pulpitis'}, 'snodent': {'code': 'SND-PUL-020', 'term': 'Symptomatic irreversible pulpitis'}, 'tooth_n…	[{'code': 'CDT-D1110', 'term': 'Adult prophylaxis (cleaning)', 'entity': 'prophy'}, {'code': 'CDT-D3310', 'term': 'Root canal therapy, anterior tooth', 'entity': 'rct'}]
DENT-00270	2023/1/16	male	83	['high sugar diet', 'non-smoker']	latex	Date: 2023-01-16 Patient: Dakota Taylor, 83-year-old male. Chief Complaint: food packing between teeth. History: Risk factors include high sugar diet, non-smoker. Allergies: latex. Subjective: Reports food packing between teeth for 11 weeks. Objective: Exam shows radiolucency at apex suggestive of periapical pathology. Radiographs reviewed. Assessment: K02.9 Dental caries, unspecified; S02.5 Frac…	[{'mention': 'buccal caries on tooth #20 (lower right)', 'icd10': {'code': 'K02.9', 'term': 'Dental caries, unspecified'}, 'snodent': {'code': 'SND-CAR-002', 'term': 'Pit and fissure caries'}, 'tooth_number': 20}, {'mention': 'cracked tooth line on tooth #2', 'icd10': {'code': 'S02.5', 'term': 'Fracture of tooth (traumatic)'}, 'snodent': {'code': 'SND-FRX-015', 'term': 'Cracked tooth'}, 'tooth_nu…	[{'code': 'CDT-D2392', 'term': 'Composite resin, 2 surfaces posterior', 'entity': 'restoration'}, {'code': 'CDT-D7140', 'term': 'Extraction, erupted tooth or exposed root', 'entity': 'extraction'}]
DENT-00271	2023/7/22	male	74	['GERD', 'type 2 diabetes', 'smoker']	penicillin	Date: 2023-07-22 Patient: Reese Taylor, 74-year-old male. Chief Complaint: fractured cusp after biting hard candy. History: Risk factors include GERD, type 2 diabetes, smoker. Allergies: penicillin. Subjective: Reports fractured cusp after biting hard candy for 12 weeks. Objective: Exam shows generalized plaque accumulation. Radiographs reviewed. Assessment: K08.4 Partial loss of teeth, unspecifi…	[{'mention': 'finding related to tooth #31', 'icd10': {'code': 'K08.4', 'term': 'Partial loss of teeth, unspecified cause'}, 'snodent': None, 'tooth_number': 31}, {'mention': 'gingival erythema and bleeding on probing', 'icd10': {'code': 'K05.1', 'term': 'Gingivitis'}, 'snodent': {'code': 'SND-GIN-003', 'term': 'Plaque-induced gingivitis'}, 'tooth_number': 31}]	[{'code': 'CDT-D1110', 'term': 'Adult prophylaxis (cleaning)', 'entity': 'prophy'}]
DENT-00272	2023/7/13	female	71	['non-smoker', 'xerostomia', 'GERD']	none	Date: 2023-07-13 Patient: Jordan Jones, 71-year-old female. Chief Complaint: bad breath reported by spouse. History: Risk factors include non-smoker, xerostomia. Allergies: none. Subjective: Reports bad breath reported by spouse for 11 weeks. Objective: Exam shows no caries or periodontal pockets; routine prophylaxis performed. Radiographs reviewed. Assessment: K08.4 Partial loss of teeth, unspec…	[{'mention': 'finding related to tooth #19', 'icd10': {'code': 'K08.4', 'term': 'Partial loss of teeth, unspecified cause'}, 'snodent': None, 'tooth_number': 19}, {'mention': 'occlusal caries on tooth #12 (upper left)', 'icd10': {'code': 'K02.9', 'term': 'Dental caries, unspecified'}, 'snodent': {'code': 'SND-CAR-001', 'term': 'Dental caries on smooth surface'}, 'tooth_number': 12}]	[{'code': 'CDT-D2392', 'term': 'Composite resin, 2 surfaces posterior', 'entity': 'restoration'}]
DENT-00273	2024/2/3	female	30	['non-smoker']	NSAIDs	Date: 2024-02-03 Patient: Jamie Brown, 30-year-old female. Chief Complaint: fractured cusp after biting hard candy. History: Risk factors include non-smoker. Allergies: NSAIDs. Subjective: Reports fractured cusp after biting hard candy for 10 weeks. Objective: Exam shows no caries or periodontal pockets; routine prophylaxis performed. Radiographs reviewed. Assessment: K04.7 Periapical abscess wit…	[{'mention': 'periapical swelling adjacent to tooth #14', 'icd10': {'code': 'K04.7', 'term': 'Periapical abscess without sinus'}, 'snodent': {'code': 'SND-ABS-021', 'term': 'Acute periapical abscess'}, 'tooth_number': 14}]	[{'code': 'CDT-D3320', 'term': 'Root canal therapy, premolar tooth', 'entity': 'rct'}]
DENT-00274	2024/9/9	female	21	['non-smoker']	none	Date: 2024-09-09 Patient: Morgan Taylor, 21-year-old female. Chief Complaint: bad breath reported by spouse. History: Risk factors include non-smoker. Allergies: none. Subjective: Reports bad breath reported by spouse for 3 weeks. Objective: Exam shows radiolucency at apex suggestive of periapical pathology. Radiographs reviewed. Assessment: K04.7 Periapical abscess without sinus; S02.5 Fracture …	[{'mention': 'periapical swelling adjacent to tooth #22', 'icd10': {'code': 'K04.7', 'term': 'Periapical abscess without sinus'}, 'snodent': {'code': 'SND-ABS-021', 'term': 'Acute periapical abscess'}, 'tooth_number': 22}, {'mention': 'cracked tooth line on tooth #8', 'icd10': {'code': 'S02.5', 'term': 'Fracture of tooth (traumatic)'}, 'snodent': {'code': 'SND-FRX-015', 'term': 'Cracked tooth'}, …	[{'code': 'CDT-D3320', 'term': 'Root canal therapy, premolar tooth', 'entity': 'rct'}, {'code': 'CDT-D2740', 'term': 'Crown, porcelain/ceramic', 'entity': 'crown'}]
DENT-00275	2022/3/9	male	73	['smoker', 'type 2 diabetes']	penicillin	Date: 2022-03-09 Patient: Morgan Williams, 73-year-old male. Chief Complaint: metallic taste and gum soreness. History: Risk factors include smoker, type 2 diabetes. Allergies: penicillin. Subjective: Reports metallic taste and gum soreness for 6 weeks. Objective: Exam shows furcation involvement class II on #30. Radiographs reviewed. Assessment: Z01.20 Dental examination without abnormal finding…	[{'mention': 'routine exam and prophylaxis with no significant findings', 'icd10': {'code': 'Z01.20', 'term': 'Dental examination without abnormal findings'}, 'snodent': {'code': 'SND-EXM-000', 'term': 'Routine dental exam and prophylaxis'}, 'tooth_number': 3}, {'mention': 'occlusal caries on tooth #7 (upper left)', 'icd10': {'code': 'K02.9', 'term': 'Dental caries, unspecified'}, 'snodent': {'co…	[{'code': 'CDT-D4341', 'term': 'Scaling and root planing, 4+ teeth per quadrant', 'entity': 'srp'}, {'code': 'CDT-D2140', 'term': 'Amalgam restoration, 1 surface posterior', 'entity': 'restoration'}]
DENT-00276	2022/7/22	female	32	['high sugar diet', 'type 2 diabetes', 'bruxism']	penicillin	Date: 2022-07-22 Patient: Dakota Anderson, 32-year-old female. Chief Complaint: thermal sensitivity improving. History: Risk factors include high sugar diet. Allergies: penicillin. Subjective: Reports thermal sensitivity improving for 9 weeks. Objective: Exam shows localized gingival inflammation. Radiographs reviewed. Assessment: K05.3 Chronic periodontitis. SNODENT (seeded concepts): SND-PER-01…	[{'mention': 'periodontal pockets around tooth #11', 'icd10': {'code': 'K05.3', 'term': 'Chronic periodontitis'}, 'snodent': {'code': 'SND-PER-010', 'term': 'Generalized chronic periodontitis'}, 'tooth_number': 11}]	[{'code': 'CDT-D4341', 'term': 'Scaling and root planing, 4+ teeth per quadrant', 'entity': 'srp'}]
DENT-00277	2024/11/19	male	35	['poor oral hygiene', 'GERD']	latex	Date: 2024-11-19 Patient: Riley Moore, 35-year-old male. Chief Complaint: gingival bleeding while brushing. History: Risk factors include poor oral hygiene. Allergies: latex. Subjective: Reports gingival bleeding while brushing for 8 weeks. Objective: Exam shows no caries or periodontal pockets; routine prophylaxis performed. Radiographs reviewed. Assessment: K08.4 Partial loss of teeth, unspecif…	[{'mention': 'finding related to tooth #8', 'icd10': {'code': 'K08.4', 'term': 'Partial loss of teeth, unspecified cause'}, 'snodent': None, 'tooth_number': 8}]	[{'code': 'CDT-D7140', 'term': 'Extraction, erupted tooth or exposed root', 'entity': 'extraction'}]
DENT-00278	2024/7/24	female	75	['poor oral hygiene']	NSAIDs	Date: 2024-07-24 Patient: Jordan Williams, 75-year-old female. Chief Complaint: thermal sensitivity improving. History: Risk factors include poor oral hygiene. Allergies: NSAIDs. Subjective: Reports thermal sensitivity improving for 11 weeks. Objective: Exam shows radiolucency at apex suggestive of periapical pathology. Radiographs reviewed. Assessment: Z01.20 Dental examination without abnormal …	[{'mention': 'routine exam and prophylaxis with no significant findings', 'icd10': {'code': 'Z01.20', 'term': 'Dental examination without abnormal findings'}, 'snodent': {'code': 'SND-EXM-000', 'term': 'Routine dental exam and prophylaxis'}, 'tooth_number': 19}, {'mention': 'irreversible pulpitis suspected on tooth #31', 'icd10': {'code': 'K04.0', 'term': 'Pulpitis'}, 'snodent': {'code': 'SND-PUL…	[{'code': 'CDT-D4341', 'term': 'Scaling and root planing, 4+ teeth per quadrant', 'entity': 'srp'}, {'code': 'CDT-D3310', 'term': 'Root canal therapy, anterior tooth', 'entity': 'rct'}]
DENT-00279	2022/5/13	male	62	['high sugar diet', 'former smoker']	amoxicillin	Date: 2022-05-13 Patient: Taylor Brown, 62-year-old male. Chief Complaint: bad breath reported by spouse. History: Risk factors include high sugar diet, former smoker. Allergies: amoxicillin. Subjective: Reports bad breath reported by spouse for 10 weeks. Objective: Exam shows occlusal caries visible on explorer. Radiographs reviewed. Assessment: S02.5 Fracture of tooth (traumatic). SNODENT (seed…	[{'mention': 'cracked tooth line on tooth #15', 'icd10': {'code': 'S02.5', 'term': 'Fracture of tooth (traumatic)'}, 'snodent': {'code': 'SND-FRX-015', 'term': 'Cracked tooth'}, 'tooth_number': 15}]	[{'code': 'CDT-D7140', 'term': 'Extraction, erupted tooth or exposed root', 'entity': 'extraction'}]
DENT-00280	2022/9/8	female	74	['pregnant (2nd trimester)', 'non-smoker', 'regular flossing']	penicillin	Date: 2022-09-08 Patient: Jamie Jackson, 74-year-old female. Chief Complaint: intermittent swelling near the molar. History: Risk factors include pregnant (2nd trimester). Allergies: penicillin. Subjective: Reports intermittent swelling near the molar for 3 weeks. Objective: Exam shows mobility grade I on lower incisors. Radiographs reviewed. Assessment: K04.7 Periapical abscess without sinus. SN…	[{'mention': 'periapical swelling adjacent to tooth #7', 'icd10': {'code': 'K04.7', 'term': 'Periapical abscess without sinus'}, 'snodent': {'code': 'SND-ABS-021', 'term': 'Acute periapical abscess'}, 'tooth_number': 7}]	[{'code': 'CDT-D3310', 'term': 'Root canal therapy, anterior tooth', 'entity': 'rct'}]
DENT-00281	2024/8/12	female	24	['GERD']	none	Date: 2024-08-12 Patient: Sam Jones, 24-year-old female. Chief Complaint: gingival bleeding while brushing. History: Risk factors include GERD. Allergies: none. Subjective: Reports gingival bleeding while brushing for 8 weeks. Objective: Exam shows radiolucency at apex suggestive of periapical pathology. Radiographs reviewed. Assessment: Z01.20 Dental examination without abnormal findings; K05.1 …	[{'mention': 'routine exam and prophylaxis with no significant findings', 'icd10': {'code': 'Z01.20', 'term': 'Dental examination without abnormal findings'}, 'snodent': {'code': 'SND-EXM-000', 'term': 'Routine dental exam and prophylaxis'}, 'tooth_number': 22}, {'mention': 'gingival erythema and bleeding on probing', 'icd10': {'code': 'K05.1', 'term': 'Gingivitis'}, 'snodent': {'code': 'SND-GIN-…	[{'code': 'CDT-D1110', 'term': 'Adult prophylaxis (cleaning)', 'entity': 'prophy'}]
DENT-00282	2024/9/25	male	74	['non-smoker', 'pregnant (2nd trimester)']	none	Date: 2024-09-25 Patient: Riley Wilson, 74-year-old male. Chief Complaint: spontaneous tooth pain at night. History: Risk factors include non-smoker. Allergies: none. Subjective: Reports spontaneous tooth pain at night for 1 weeks. Objective: Exam shows calculus deposits on lower anteriors. Radiographs reviewed. Assessment: Z01.20 Dental examination without abnormal findings; K05.3 Chronic period…	[{'mention': 'routine exam and prophylaxis with no significant findings', 'icd10': {'code': 'Z01.20', 'term': 'Dental examination without abnormal findings'}, 'snodent': {'code': 'SND-EXM-000', 'term': 'Routine dental exam and prophylaxis'}, 'tooth_number': 4}, {'mention': 'periodontal pockets around tooth #25', 'icd10': {'code': 'K05.3', 'term': 'Chronic periodontitis'}, 'snodent': {'code': 'SND…	[{'code': 'CDT-D1110', 'term': 'Adult prophylaxis (cleaning)', 'entity': 'prophy'}, {'code': 'CDT-D4341', 'term': 'Scaling and root planing, 4+ teeth per quadrant', 'entity': 'srp'}]
DENT-00283	2024/1/2	male	55	['former smoker', 'poor oral hygiene']	chlorhexidine	Date: 2024-01-02 Patient: Jamie Anderson, 55-year-old male. Chief Complaint: food packing between teeth. History: Risk factors include former smoker, poor oral hygiene. Allergies: chlorhexidine. Subjective: Reports food packing between teeth for 2 weeks. Objective: Exam shows vertical fracture line noted under transillumination. Radiographs reviewed. Assessment: K05.3 Chronic periodontitis. SNODE…	[{'mention': 'periodontal pockets around tooth #16', 'icd10': {'code': 'K05.3', 'term': 'Chronic periodontitis'}, 'snodent': {'code': 'SND-PER-010', 'term': 'Generalized chronic periodontitis'}, 'tooth_number': 16}]	[{'code': 'CDT-D4341', 'term': 'Scaling and root planing, 4+ teeth per quadrant', 'entity': 'srp'}]
DENT-00284	2023/7/1	female	16	['GERD', 'poor oral hygiene']	none	Date: 2023-07-01 Patient: Riley Smith, 16-year-old female. Chief Complaint: sensitivity to cold. History: Risk factors include GERD, poor oral hygiene. Allergies: none. Subjective: Reports sensitivity to cold for 9 weeks. Objective: Exam shows mobility grade I on lower incisors. Radiographs reviewed. Assessment: K08.4 Partial loss of teeth, unspecified cause; K05.3 Chronic periodontitis. SNODENT …	[{'mention': 'finding related to tooth #25', 'icd10': {'code': 'K08.4', 'term': 'Partial loss of teeth, unspecified cause'}, 'snodent': None, 'tooth_number': 25}, {'mention': 'periodontal pockets around tooth #7', 'icd10': {'code': 'K05.3', 'term': 'Chronic periodontitis'}, 'snodent': {'code': 'SND-PER-010', 'term': 'Generalized chronic periodontitis'}, 'tooth_number': 7}]	[{'code': 'CDT-D4341', 'term': 'Scaling and root planing, 4+ teeth per quadrant', 'entity': 'srp'}]
DENT-00285	2023/8/12	female	37	['GERD', 'former smoker']	latex	Date: 2023-08-12 Patient: Reese Anderson, 37-year-old female. Chief Complaint: intermittent swelling near the molar. History: Risk factors include GERD, former smoker. Allergies: latex. Subjective: Reports intermittent swelling near the molar for 2 weeks. Objective: Exam shows localized gingival inflammation. Radiographs reviewed. Assessment: S02.5 Fracture of tooth (traumatic). SNODENT (seeded c…	[{'mention': 'cracked tooth line on tooth #6', 'icd10': {'code': 'S02.5', 'term': 'Fracture of tooth (traumatic)'}, 'snodent': {'code': 'SND-FRX-015', 'term': 'Cracked tooth'}, 'tooth_number': 6}]	[{'code': 'CDT-D7140', 'term': 'Extraction, erupted tooth or exposed root', 'entity': 'extraction'}]
DENT-00286	2023/2/14	male	50	['pregnant (2nd trimester)', 'poor oral hygiene', 'bruxism']	chlorhexidine	Date: 2023-02-14 Patient: Cameron Anderson, 50-year-old male. Chief Complaint: food packing between teeth. History: Risk factors include pregnant (2nd trimester). Allergies: chlorhexidine. Subjective: Reports food packing between teeth for 11 weeks. Objective: Exam shows no caries or periodontal pockets; routine prophylaxis performed. Radiographs reviewed. Assessment: Z01.20 Dental examination wi…	[{'mention': 'routine exam and prophylaxis with no significant findings', 'icd10': {'code': 'Z01.20', 'term': 'Dental examination without abnormal findings'}, 'snodent': {'code': 'SND-EXM-000', 'term': 'Routine dental exam and prophylaxis'}, 'tooth_number': 2}]	[{'code': 'CDT-D1110', 'term': 'Adult prophylaxis (cleaning)', 'entity': 'prophy'}]
DENT-00287	2023/9/7	male	58	['non-smoker', 'type 2 diabetes']	amoxicillin	Date: 2023-09-07 Patient: Quinn Johnson, 58-year-old male. Chief Complaint: food packing between teeth. History: Risk factors include non-smoker, type 2 diabetes. Allergies: amoxicillin. Subjective: Reports food packing between teeth for 10 weeks. Objective: Exam shows no caries or periodontal pockets; routine prophylaxis performed. Radiographs reviewed. Assessment: K04.0 Pulpitis. SNODENT (seede…	[{'mention': 'irreversible pulpitis suspected on tooth #27', 'icd10': {'code': 'K04.0', 'term': 'Pulpitis'}, 'snodent': {'code': 'SND-PUL-020', 'term': 'Symptomatic irreversible pulpitis'}, 'tooth_number': 27}]	[{'code': 'CDT-D3330', 'term': 'Root canal therapy, molar tooth', 'entity': 'rct'}, {'code': 'CDT-D2740', 'term': 'Crown, porcelain/ceramic', 'entity': 'crown'}]
DENT-00288	2024/9/21	male	15	['pregnant (2nd trimester)']	none	Date: 2024-09-21 Patient: Morgan Jones, 15-year-old male. Chief Complaint: no current complaints; routine check-up. History: Risk factors include pregnant (2nd trimester). Allergies: none. Subjective: Reports no current complaints; routine check-up for 5 weeks. Objective: Exam shows no caries or periodontal pockets; routine prophylaxis performed. Radiographs reviewed. Assessment: K02.9 Dental car…	[{'mention': 'distal caries on tooth #11 (upper left)', 'icd10': {'code': 'K02.9', 'term': 'Dental caries, unspecified'}, 'snodent': {'code': 'SND-CAR-001', 'term': 'Dental caries on smooth surface'}, 'tooth_number': 11}]	[{'code': 'CDT-D2140', 'term': 'Amalgam restoration, 1 surface posterior', 'entity': 'restoration'}]
DENT-00289	2022/5/11	male	19	['xerostomia']	NSAIDs	Date: 2022-05-11 Patient: Jordan Jackson, 19-year-old male. Chief Complaint: food packing between teeth. History: Risk factors include xerostomia. Allergies: NSAIDs. Subjective: Reports food packing between teeth for 6 weeks. Objective: Exam shows vertical fracture line noted under transillumination. Radiographs reviewed. Assessment: K04.0 Pulpitis; K05.3 Chronic periodontitis. SNODENT (seeded co…	[{'mention': 'irreversible pulpitis suspected on tooth #16', 'icd10': {'code': 'K04.0', 'term': 'Pulpitis'}, 'snodent': {'code': 'SND-PUL-020', 'term': 'Symptomatic irreversible pulpitis'}, 'tooth_number': 16}, {'mention': 'periodontal pockets around tooth #32', 'icd10': {'code': 'K05.3', 'term': 'Chronic periodontitis'}, 'snodent': {'code': 'SND-PER-010', 'term': 'Generalized chronic periodontit…	[{'code': 'CDT-D3330', 'term': 'Root canal therapy, molar tooth', 'entity': 'rct'}, {'code': 'CDT-D4341', 'term': 'Scaling and root planing, 4+ teeth per quadrant', 'entity': 'srp'}]
DENT-00290	2023/7/17	male	30	['non-smoker']	latex	Date: 2023-07-17 Patient: Avery Taylor, 30-year-old male. Chief Complaint: fractured cusp after biting hard candy. History: Risk factors include non-smoker. Allergies: latex. Subjective: Reports fractured cusp after biting hard candy for 7 weeks. Objective: Exam shows no caries or periodontal pockets; routine prophylaxis performed. Radiographs reviewed. Assessment: K02.9 Dental caries, unspecifie…	[{'mention': 'incisal caries on tooth #24 (upper right)', 'icd10': {'code': 'K02.9', 'term': 'Dental caries, unspecified'}, 'snodent': {'code': 'SND-CAR-002', 'term': 'Pit and fissure caries'}, 'tooth_number': 24}]	[{'code': 'CDT-D2392', 'term': 'Composite resin, 2 surfaces posterior', 'entity': 'restoration'}]
DENT-00291	2022/4/22	female	72	['xerostomia', 'pregnant (2nd trimester)', 'smoker']	none	Date: 2022-04-22 Patient: Dakota Jones, 72-year-old female. Chief Complaint: metallic taste and gum soreness. History: Risk factors include xerostomia, pregnant (2nd trimester). Allergies: none. Subjective: Reports metallic taste and gum soreness for 7 weeks. Objective: Exam shows occlusal caries visible on explorer. Radiographs reviewed. Assessment: S02.5 Fracture of tooth (traumatic). SNODENT (…	[{'mention': 'cracked tooth line on tooth #24', 'icd10': {'code': 'S02.5', 'term': 'Fracture of tooth (traumatic)'}, 'snodent': {'code': 'SND-FRX-015', 'term': 'Cracked tooth'}, 'tooth_number': 24}]	[{'code': 'CDT-D2740', 'term': 'Crown, porcelain/ceramic', 'entity': 'crown'}]
DENT-00292	2025/7/17	male	50	['non-smoker']	none	Date: 2025-07-17 Patient: Reese Williams, 50-year-old male. Chief Complaint: bad breath reported by spouse. History: Risk factors include non-smoker. Allergies: none. Subjective: Reports bad breath reported by spouse for 7 weeks. Objective: Exam shows no caries or periodontal pockets; routine prophylaxis performed. Radiographs reviewed. Assessment: K05.1 Gingivitis; S02.5 Fracture of tooth (traum…	[{'mention': 'gingival erythema and bleeding on probing', 'icd10': {'code': 'K05.1', 'term': 'Gingivitis'}, 'snodent': {'code': 'SND-GIN-003', 'term': 'Plaque-induced gingivitis'}, 'tooth_number': 32}, {'mention': 'cracked tooth line on tooth #28', 'icd10': {'code': 'S02.5', 'term': 'Fracture of tooth (traumatic)'}, 'snodent': {'code': 'SND-FRX-015', 'term': 'Cracked tooth'}, 'tooth_number': 28}]	[{'code': 'CDT-D1110', 'term': 'Adult prophylaxis (cleaning)', 'entity': 'prophy'}, {'code': 'CDT-D2740', 'term': 'Crown, porcelain/ceramic', 'entity': 'crown'}]
DENT-00293	2023/2/14	male	35	['regular flossing', 'non-smoker', 'smoker']	none	Date: 2023-02-14 Patient: Hayden Smith, 35-year-old male. Chief Complaint: metallic taste and gum soreness. History: Risk factors include regular flossing, non-smoker. Allergies: none. Subjective: Reports metallic taste and gum soreness for 8 weeks. Objective: Exam shows radiolucency at apex suggestive of periapical pathology. Radiographs reviewed. Assessment: K04.0 Pulpitis. SNODENT (seeded conc…	[{'mention': 'irreversible pulpitis suspected on tooth #11', 'icd10': {'code': 'K04.0', 'term': 'Pulpitis'}, 'snodent': {'code': 'SND-PUL-020', 'term': 'Symptomatic irreversible pulpitis'}, 'tooth_number': 11}]	[{'code': 'CDT-D3330', 'term': 'Root canal therapy, molar tooth', 'entity': 'rct'}]
DENT-00294	2024/1/23	female	48	['former smoker']	none	Date: 2024-01-23 Patient: Dakota Miller, 48-year-old female. Chief Complaint: pain on chewing. History: Risk factors include former smoker. Allergies: none. Subjective: Reports pain on chewing for 7 weeks. Objective: Exam shows no caries or periodontal pockets; routine prophylaxis performed. Radiographs reviewed. Assessment: K05.3 Chronic periodontitis; K02.9 Dental caries, unspecified. SNODENT (…	[{'mention': 'periodontal pockets around tooth #15', 'icd10': {'code': 'K05.3', 'term': 'Chronic periodontitis'}, 'snodent': {'code': 'SND-PER-010', 'term': 'Generalized chronic periodontitis'}, 'tooth_number': 15}, {'mention': 'incisal caries on tooth #17 (upper left)', 'icd10': {'code': 'K02.9', 'term': 'Dental caries, unspecified'}, 'snodent': {'code': 'SND-CAR-001', 'term': 'Dental caries on …	[{'code': 'CDT-D4341', 'term': 'Scaling and root planing, 4+ teeth per quadrant', 'entity': 'srp'}, {'code': 'CDT-D2392', 'term': 'Composite resin, 2 surfaces posterior', 'entity': 'restoration'}]
DENT-00295	2022/8/31	male	13	['bruxism', 'poor oral hygiene', 'regular flossing']	none	Date: 2022-08-31 Patient: Jamie Miller, 13-year-old male. Chief Complaint: gingival bleeding while brushing. History: Risk factors include bruxism. Allergies: none. Subjective: Reports gingival bleeding while brushing for 10 weeks. Objective: Exam shows occlusal caries visible on explorer. Radiographs reviewed. Assessment: K05.1 Gingivitis. SNODENT (seeded concepts): SND-GIN-003 Plaque-induced gi…	[{'mention': 'gingival erythema and bleeding on probing', 'icd10': {'code': 'K05.1', 'term': 'Gingivitis'}, 'snodent': {'code': 'SND-GIN-003', 'term': 'Plaque-induced gingivitis'}, 'tooth_number': 32}]	[{'code': 'CDT-D1110', 'term': 'Adult prophylaxis (cleaning)', 'entity': 'prophy'}]
DENT-00296	2023/6/21	male	64	['smoker']	NSAIDs	Date: 2023-06-21 Patient: Cameron Taylor, 64-year-old male. Chief Complaint: gingival bleeding while brushing. History: Risk factors include smoker. Allergies: NSAIDs. Subjective: Reports gingival bleeding while brushing for 6 weeks. Objective: Exam shows calculus deposits on lower anteriors. Radiographs reviewed. Assessment: K05.3 Chronic periodontitis. SNODENT (seeded concepts): SND-PER-010 Gen…	[{'mention': 'periodontal pockets around tooth #30', 'icd10': {'code': 'K05.3', 'term': 'Chronic periodontitis'}, 'snodent': {'code': 'SND-PER-010', 'term': 'Generalized chronic periodontitis'}, 'tooth_number': 30}]	[{'code': 'CDT-D4341', 'term': 'Scaling and root planing, 4+ teeth per quadrant', 'entity': 'srp'}]
DENT-00297	2022/4/17	female	21	['bruxism']	none	Date: 2022-04-17 Patient: Kendall Taylor, 21-year-old female. Chief Complaint: bad breath reported by spouse. History: Risk factors include bruxism. Allergies: none. Subjective: Reports bad breath reported by spouse for 7 weeks. Objective: Exam shows occlusal caries visible on explorer. Radiographs reviewed. Assessment: K08.4 Partial loss of teeth, unspecified cause. SNODENT (seeded concepts): N/…	[{'mention': 'finding related to tooth #3', 'icd10': {'code': 'K08.4', 'term': 'Partial loss of teeth, unspecified cause'}, 'snodent': None, 'tooth_number': 3}]	[{'code': 'CDT-D7140', 'term': 'Extraction, erupted tooth or exposed root', 'entity': 'extraction'}]
DENT-00298	2024/10/28	male	86	['pregnant (2nd trimester)']	amoxicillin	Date: 2024-10-28 Patient: Jamie Jones, 86-year-old male. Chief Complaint: fractured cusp after biting hard candy. History: Risk factors include pregnant (2nd trimester). Allergies: amoxicillin. Subjective: Reports fractured cusp after biting hard candy for 6 weeks. Objective: Exam shows vertical fracture line noted under transillumination. Radiographs reviewed. Assessment: K04.7 Periapical absces…	[{'mention': 'periapical swelling adjacent to tooth #28', 'icd10': {'code': 'K04.7', 'term': 'Periapical abscess without sinus'}, 'snodent': {'code': 'SND-ABS-021', 'term': 'Acute periapical abscess'}, 'tooth_number': 28}, {'mention': 'occlusal caries on tooth #21 (upper left)', 'icd10': {'code': 'K02.9', 'term': 'Dental caries, unspecified'}, 'snodent': {'code': 'SND-CAR-001', 'term': 'Dental ca…	[{'code': 'CDT-D7140', 'term': 'Extraction, erupted tooth or exposed root', 'entity': 'extraction'}, {'code': 'CDT-D2392', 'term': 'Composite resin, 2 surfaces posterior', 'entity': 'restoration'}]
DENT-00299	2022/4/19	female	33	['regular flossing', 'non-smoker']	none	Date: 2022-04-19 Patient: Dakota Martinez, 33-year-old female. Chief Complaint: gingival bleeding while brushing. History: Risk factors include regular flossing, non-smoker. Allergies: none. Subjective: Reports gingival bleeding while brushing for 2 weeks. Objective: Exam shows probing depths 4-6 mm in posterior quadrants. Radiographs reviewed. Assessment: K04.7 Periapical abscess without sinus. …	[{'mention': 'periapical swelling adjacent to tooth #31', 'icd10': {'code': 'K04.7', 'term': 'Periapical abscess without sinus'}, 'snodent': {'code': 'SND-ABS-021', 'term': 'Acute periapical abscess'}, 'tooth_number': 31}]	[{'code': 'CDT-D7140', 'term': 'Extraction, erupted tooth or exposed root', 'entity': 'extraction'}]
DENT-00300	2023/12/17	female	75	['non-smoker']	penicillin	Date: 2023-12-17 Patient: Jamie Jackson, 75-year-old female. Chief Complaint: spontaneous tooth pain at night. History: Risk factors include non-smoker. Allergies: penicillin. Subjective: Reports spontaneous tooth pain at night for 1 weeks. Objective: Exam shows occlusal caries visible on explorer. Radiographs reviewed. Assessment: K04.7 Periapical abscess without sinus; S02.5 Fracture of tooth (…	[{'mention': 'periapical swelling adjacent to tooth #18', 'icd10': {'code': 'K04.7', 'term': 'Periapical abscess without sinus'}, 'snodent': {'code': 'SND-ABS-021', 'term': 'Acute periapical abscess'}, 'tooth_number': 18}, {'mention': 'cracked tooth line on tooth #12', 'icd10': {'code': 'S02.5', 'term': 'Fracture of tooth (traumatic)'}, 'snodent': {'code': 'SND-FRX-015', 'term': 'Cracked tooth'},…	[{'code': 'CDT-D3320', 'term': 'Root canal therapy, premolar tooth', 'entity': 'rct'}, {'code': 'CDT-D7140', 'term': 'Extraction, erupted tooth or exposed root', 'entity': 'extraction'}]
DENT-00301	2022/3/1	female	87	['xerostomia']	amoxicillin	Date: 2022-03-01 Patient: Morgan Thomas, 87-year-old female. Chief Complaint: spontaneous tooth pain at night. History: Risk factors include xerostomia. Allergies: amoxicillin. Subjective: Reports spontaneous tooth pain at night for 5 weeks. Objective: Exam shows mobility grade I on lower incisors. Radiographs reviewed. Assessment: Z01.20 Dental examination without abnormal findings; K05.3 Chroni…	[{'mention': 'routine exam and prophylaxis with no significant findings', 'icd10': {'code': 'Z01.20', 'term': 'Dental examination without abnormal findings'}, 'snodent': {'code': 'SND-EXM-000', 'term': 'Routine dental exam and prophylaxis'}, 'tooth_number': 1}, {'mention': 'periodontal pockets around tooth #21', 'icd10': {'code': 'K05.3', 'term': 'Chronic periodontitis'}, 'snodent': {'code': 'SND…	[{'code': 'CDT-D4341', 'term': 'Scaling and root planing, 4+ teeth per quadrant', 'entity': 'srp'}]
DENT-00302	2022/7/2	male	63	['non-smoker', 'type 2 diabetes']	none	Date: 2022-07-02 Patient: Taylor Thomas, 63-year-old male. Chief Complaint: sensitivity to cold. History: Risk factors include non-smoker, type 2 diabetes. Allergies: none. Subjective: Reports sensitivity to cold for 12 weeks. Objective: Exam shows occlusal caries visible on explorer. Radiographs reviewed. Assessment: S02.5 Fracture of tooth (traumatic). SNODENT (seeded concepts): SND-FRX-015 Cra…	[{'mention': 'cracked tooth line on tooth #10', 'icd10': {'code': 'S02.5', 'term': 'Fracture of tooth (traumatic)'}, 'snodent': {'code': 'SND-FRX-015', 'term': 'Cracked tooth'}, 'tooth_number': 10}]	[{'code': 'CDT-D7140', 'term': 'Extraction, erupted tooth or exposed root', 'entity': 'extraction'}]
DENT-00303	2024/9/2	male	59	['type 2 diabetes', 'regular flossing', 'high sugar diet']	none	Date: 2024-09-02 Patient: Casey Anderson, 59-year-old male. Chief Complaint: intermittent swelling near the molar. History: Risk factors include type 2 diabetes, regular flossing, high sugar diet. Allergies: none. Subjective: Reports intermittent swelling near the molar for 4 weeks. Objective: Exam shows calculus deposits on lower anteriors. Radiographs reviewed. Assessment: K04.0 Pulpitis; S02.5…	[{'mention': 'irreversible pulpitis suspected on tooth #24', 'icd10': {'code': 'K04.0', 'term': 'Pulpitis'}, 'snodent': {'code': 'SND-PUL-020', 'term': 'Symptomatic irreversible pulpitis'}, 'tooth_number': 24}, {'mention': 'cracked tooth line on tooth #28', 'icd10': {'code': 'S02.5', 'term': 'Fracture of tooth (traumatic)'}, 'snodent': {'code': 'SND-FRX-015', 'term': 'Cracked tooth'}, 'tooth_numb…	[{'code': 'CDT-D3330', 'term': 'Root canal therapy, molar tooth', 'entity': 'rct'}, {'code': 'CDT-D7140', 'term': 'Extraction, erupted tooth or exposed root', 'entity': 'extraction'}]
DENT-00304	2022/11/1	female	67	['regular flossing']	NSAIDs	Date: 2022-11-01 Patient: Taylor Wilson, 67-year-old female. Chief Complaint: pain on chewing. History: Risk factors include regular flossing. Allergies: NSAIDs. Subjective: Reports pain on chewing for 9 weeks. Objective: Exam shows radiolucency at apex suggestive of periapical pathology. Radiographs reviewed. Assessment: S02.5 Fracture of tooth (traumatic); K04.7 Periapical abscess without sinus…	[{'mention': 'cracked tooth line on tooth #5', 'icd10': {'code': 'S02.5', 'term': 'Fracture of tooth (traumatic)'}, 'snodent': {'code': 'SND-FRX-015', 'term': 'Cracked tooth'}, 'tooth_number': 5}, {'mention': 'periapical swelling adjacent to tooth #27', 'icd10': {'code': 'K04.7', 'term': 'Periapical abscess without sinus'}, 'snodent': {'code': 'SND-ABS-021', 'term': 'Acute periapical abscess'}, '…	[{'code': 'CDT-D7140', 'term': 'Extraction, erupted tooth or exposed root', 'entity': 'extraction'}, {'code': 'CDT-D3330', 'term': 'Root canal therapy, molar tooth', 'entity': 'rct'}, {'code': 'CDT-D2740', 'term': 'Crown, porcelain/ceramic', 'entity': 'crown'}]
DENT-00305	2023/9/2	male	62	['former smoker']	none	Date: 2023-09-02 Patient: Hayden Miller, 62-year-old male. Chief Complaint: bad breath reported by spouse. History: Risk factors include former smoker. Allergies: none. Subjective: Reports bad breath reported by spouse for 1 weeks. Objective: Exam shows calculus deposits on lower anteriors. Radiographs reviewed. Assessment: Z01.20 Dental examination without abnormal findings; K05.1 Gingivitis. SN…	[{'mention': 'routine exam and prophylaxis with no significant findings', 'icd10': {'code': 'Z01.20', 'term': 'Dental examination without abnormal findings'}, 'snodent': {'code': 'SND-EXM-000', 'term': 'Routine dental exam and prophylaxis'}, 'tooth_number': 22}, {'mention': 'gingival erythema and bleeding on probing', 'icd10': {'code': 'K05.1', 'term': 'Gingivitis'}, 'snodent': {'code': 'SND-GIN-…	[{'code': 'CDT-D4341', 'term': 'Scaling and root planing, 4+ teeth per quadrant', 'entity': 'srp'}, {'code': 'CDT-D1110', 'term': 'Adult prophylaxis (cleaning)', 'entity': 'prophy'}]
DENT-00306	2025/6/20	female	70	['poor oral hygiene', 'high sugar diet', 'regular flossing']	NSAIDs	Date: 2025-06-20 Patient: Alex Miller, 70-year-old female. Chief Complaint: thermal sensitivity improving. History: Risk factors include poor oral hygiene. Allergies: NSAIDs. Subjective: Reports thermal sensitivity improving for 8 weeks. Objective: Exam shows vertical fracture line noted under transillumination. Radiographs reviewed. Assessment: S02.5 Fracture of tooth (traumatic); Z01.20 Dental …	[{'mention': 'cracked tooth line on tooth #6', 'icd10': {'code': 'S02.5', 'term': 'Fracture of tooth (traumatic)'}, 'snodent': {'code': 'SND-FRX-015', 'term': 'Cracked tooth'}, 'tooth_number': 6}, {'mention': 'routine exam and prophylaxis with no significant findings', 'icd10': {'code': 'Z01.20', 'term': 'Dental examination without abnormal findings'}, 'snodent': {'code': 'SND-EXM-000', 'term': '…	[{'code': 'CDT-D2740', 'term': 'Crown, porcelain/ceramic', 'entity': 'crown'}, {'code': 'CDT-D4341', 'term': 'Scaling and root planing, 4+ teeth per quadrant', 'entity': 'srp'}]
DENT-00307	2022/2/14	male	50	['non-smoker', 'regular flossing']	none	Date: 2022-02-14 Patient: Quinn Davis, 50-year-old male. Chief Complaint: spontaneous tooth pain at night. History: Risk factors include non-smoker, regular flossing. Allergies: none. Subjective: Reports spontaneous tooth pain at night for 10 weeks. Objective: Exam shows probing depths 4-6 mm in posterior quadrants. Radiographs reviewed. Assessment: Z01.20 Dental examination without abnormal find…	[{'mention': 'routine exam and prophylaxis with no significant findings', 'icd10': {'code': 'Z01.20', 'term': 'Dental examination without abnormal findings'}, 'snodent': {'code': 'SND-EXM-000', 'term': 'Routine dental exam and prophylaxis'}, 'tooth_number': 29}, {'mention': 'periodontal pockets around tooth #19', 'icd10': {'code': 'K05.3', 'term': 'Chronic periodontitis'}, 'snodent': {'code': 'SN…	[{'code': 'CDT-D1110', 'term': 'Adult prophylaxis (cleaning)', 'entity': 'prophy'}, {'code': 'CDT-D4341', 'term': 'Scaling and root planing, 4+ teeth per quadrant', 'entity': 'srp'}, {'code': 'CDT-D7140', 'term': 'Extraction, erupted tooth or exposed root', 'entity': 'extraction'}]
DENT-00308	2024/12/17	female	77	['high sugar diet', 'regular flossing', 'type 2 diabetes']	none	Date: 2024-12-17 Patient: Peyton Thomas, 77-year-old female. Chief Complaint: sensitivity to cold. History: Risk factors include high sugar diet. Allergies: none. Subjective: Reports sensitivity to cold for 8 weeks. Objective: Exam shows no caries or periodontal pockets; routine prophylaxis performed. Radiographs reviewed. Assessment: K04.0 Pulpitis; K04.7 Periapical abscess without sinus. SNODEN…	[{'mention': 'irreversible pulpitis suspected on tooth #31', 'icd10': {'code': 'K04.0', 'term': 'Pulpitis'}, 'snodent': {'code': 'SND-PUL-020', 'term': 'Symptomatic irreversible pulpitis'}, 'tooth_number': 31}, {'mention': 'periapical swelling adjacent to tooth #29', 'icd10': {'code': 'K04.7', 'term': 'Periapical abscess without sinus'}, 'snodent': {'code': 'SND-ABS-021', 'term': 'Acute periapica…	[{'code': 'CDT-D3310', 'term': 'Root canal therapy, anterior tooth', 'entity': 'rct'}, {'code': 'CDT-D3320', 'term': 'Root canal therapy, premolar tooth', 'entity': 'rct'}, {'code': 'CDT-D2740', 'term': 'Crown, porcelain/ceramic', 'entity': 'crown'}]
DENT-00309	2024/8/25	female	28	['poor oral hygiene', 'GERD']	chlorhexidine	Date: 2024-08-25 Patient: Avery Martinez, 28-year-old female. Chief Complaint: pain on chewing. History: Risk factors include poor oral hygiene. Allergies: chlorhexidine. Subjective: Reports pain on chewing for 7 weeks. Objective: Exam shows calculus deposits on lower anteriors. Radiographs reviewed. Assessment: K04.0 Pulpitis. SNODENT (seeded concepts): SND-PUL-020 Symptomatic irreversible pulpi…	[{'mention': 'irreversible pulpitis suspected on tooth #9', 'icd10': {'code': 'K04.0', 'term': 'Pulpitis'}, 'snodent': {'code': 'SND-PUL-020', 'term': 'Symptomatic irreversible pulpitis'}, 'tooth_number': 9}]	[{'code': 'CDT-D3310', 'term': 'Root canal therapy, anterior tooth', 'entity': 'rct'}]
DENT-00310	2024/10/28	male	57	['xerostomia', 'non-smoker']	amoxicillin	Date: 2024-10-28 Patient: Cameron Johnson, 57-year-old male. Chief Complaint: sensitivity to cold. History: Risk factors include xerostomia, non-smoker. Allergies: amoxicillin. Subjective: Reports sensitivity to cold for 6 weeks. Objective: Exam shows generalized plaque accumulation. Radiographs reviewed. Assessment: K04.0 Pulpitis. SNODENT (seeded concepts): SND-PUL-020 Symptomatic irreversible …	[{'mention': 'irreversible pulpitis suspected on tooth #8', 'icd10': {'code': 'K04.0', 'term': 'Pulpitis'}, 'snodent': {'code': 'SND-PUL-020', 'term': 'Symptomatic irreversible pulpitis'}, 'tooth_number': 8}]	[{'code': 'CDT-D3320', 'term': 'Root canal therapy, premolar tooth', 'entity': 'rct'}, {'code': 'CDT-D2740', 'term': 'Crown, porcelain/ceramic', 'entity': 'crown'}]
DENT-00311	2025/2/25	male	68	['former smoker', 'GERD']	penicillin	Date: 2025-02-25 Patient: Casey Brown, 68-year-old male. Chief Complaint: sensitivity to cold. History: Risk factors include former smoker, GERD. Allergies: penicillin. Subjective: Reports sensitivity to cold for 8 weeks. Objective: Exam shows furcation involvement class II on #30. Radiographs reviewed. Assessment: K04.0 Pulpitis. SNODENT (seeded concepts): SND-PUL-020 Symptomatic irreversible pu…	[{'mention': 'irreversible pulpitis suspected on tooth #24', 'icd10': {'code': 'K04.0', 'term': 'Pulpitis'}, 'snodent': {'code': 'SND-PUL-020', 'term': 'Symptomatic irreversible pulpitis'}, 'tooth_number': 24}]	[{'code': 'CDT-D3330', 'term': 'Root canal therapy, molar tooth', 'entity': 'rct'}]
DENT-00312	2022/1/14	male	27	['regular flossing']	none	Date: 2022-01-14 Patient: Jamie Martinez, 27-year-old male. Chief Complaint: gingival bleeding while brushing. History: Risk factors include regular flossing. Allergies: none. Subjective: Reports gingival bleeding while brushing for 3 weeks. Objective: Exam shows mobility grade I on lower incisors. Radiographs reviewed. Assessment: K04.7 Periapical abscess without sinus. SNODENT (seeded concepts)…	[{'mention': 'periapical swelling adjacent to tooth #18', 'icd10': {'code': 'K04.7', 'term': 'Periapical abscess without sinus'}, 'snodent': {'code': 'SND-ABS-021', 'term': 'Acute periapical abscess'}, 'tooth_number': 18}]	[{'code': 'CDT-D3330', 'term': 'Root canal therapy, molar tooth', 'entity': 'rct'}]
DENT-00313	2022/3/2	female	64	['regular flossing', 'bruxism']	chlorhexidine	Date: 2022-03-02 Patient: Avery Jones, 64-year-old female. Chief Complaint: fractured cusp after biting hard candy. History: Risk factors include regular flossing. Allergies: chlorhexidine. Subjective: Reports fractured cusp after biting hard candy for 11 weeks. Objective: Exam shows probing depths 4-6 mm in posterior quadrants. Radiographs reviewed. Assessment: K04.0 Pulpitis; K02.9 Dental carie…	[{'mention': 'irreversible pulpitis suspected on tooth #21', 'icd10': {'code': 'K04.0', 'term': 'Pulpitis'}, 'snodent': {'code': 'SND-PUL-020', 'term': 'Symptomatic irreversible pulpitis'}, 'tooth_number': 21}, {'mention': 'buccal caries on tooth #4 (upper right)', 'icd10': {'code': 'K02.9', 'term': 'Dental caries, unspecified'}, 'snodent': {'code': 'SND-CAR-002', 'term': 'Pit and fissure caries'…	[{'code': 'CDT-D3330', 'term': 'Root canal therapy, molar tooth', 'entity': 'rct'}, {'code': 'CDT-D2140', 'term': 'Amalgam restoration, 1 surface posterior', 'entity': 'restoration'}]
DENT-00314	2024/4/7	female	56	['pregnant (2nd trimester)']	amoxicillin	Date: 2024-04-07 Patient: Kendall Wilson, 56-year-old female. Chief Complaint: fractured cusp after biting hard candy. History: Risk factors include pregnant (2nd trimester). Allergies: amoxicillin. Subjective: Reports fractured cusp after biting hard candy for 12 weeks. Objective: Exam shows occlusal caries visible on explorer. Radiographs reviewed. Assessment: Z01.20 Dental examination without …	[{'mention': 'routine exam and prophylaxis with no significant findings', 'icd10': {'code': 'Z01.20', 'term': 'Dental examination without abnormal findings'}, 'snodent': {'code': 'SND-EXM-000', 'term': 'Routine dental exam and prophylaxis'}, 'tooth_number': 26}, {'mention': 'finding related to tooth #6', 'icd10': {'code': 'K08.4', 'term': 'Partial loss of teeth, unspecified cause'}, 'snodent': No…	[{'code': 'CDT-D1110', 'term': 'Adult prophylaxis (cleaning)', 'entity': 'prophy'}]
DENT-00315	2022/2/17	male	77	['pregnant (2nd trimester)', 'bruxism', 'xerostomia']	amoxicillin	Date: 2022-02-17 Patient: Reese Davis, 77-year-old male. Chief Complaint: sensitivity to cold. History: Risk factors include pregnant (2nd trimester), bruxism, xerostomia. Allergies: amoxicillin. Subjective: Reports sensitivity to cold for 2 weeks. Objective: Exam shows furcation involvement class II on #30. Radiographs reviewed. Assessment: K05.3 Chronic periodontitis; S02.5 Fracture of tooth (t…	[{'mention': 'periodontal pockets around tooth #28', 'icd10': {'code': 'K05.3', 'term': 'Chronic periodontitis'}, 'snodent': {'code': 'SND-PER-010', 'term': 'Generalized chronic periodontitis'}, 'tooth_number': 28}, {'mention': 'cracked tooth line on tooth #24', 'icd10': {'code': 'S02.5', 'term': 'Fracture of tooth (traumatic)'}, 'snodent': {'code': 'SND-FRX-015', 'term': 'Cracked tooth'}, 'tooth…	[{'code': 'CDT-D4341', 'term': 'Scaling and root planing, 4+ teeth per quadrant', 'entity': 'srp'}, {'code': 'CDT-D2740', 'term': 'Crown, porcelain/ceramic', 'entity': 'crown'}]
DENT-00316	2023/12/19	female	42	['high sugar diet', 'GERD', 'bruxism']	latex	Date: 2023-12-19 Patient: Alex Moore, 42-year-old female. Chief Complaint: intermittent swelling near the molar. History: Risk factors include high sugar diet, GERD. Allergies: latex. Subjective: Reports intermittent swelling near the molar for 7 weeks. Objective: Exam shows radiolucency at apex suggestive of periapical pathology. Radiographs reviewed. Assessment: K04.7 Periapical abscess without…	[{'mention': 'periapical swelling adjacent to tooth #16', 'icd10': {'code': 'K04.7', 'term': 'Periapical abscess without sinus'}, 'snodent': {'code': 'SND-ABS-021', 'term': 'Acute periapical abscess'}, 'tooth_number': 16}, {'mention': 'finding related to tooth #13', 'icd10': {'code': 'K08.4', 'term': 'Partial loss of teeth, unspecified cause'}, 'snodent': None, 'tooth_number': 13}]	[{'code': 'CDT-D3310', 'term': 'Root canal therapy, anterior tooth', 'entity': 'rct'}, {'code': 'CDT-D2740', 'term': 'Crown, porcelain/ceramic', 'entity': 'crown'}]
DENT-00317	2025/4/19	female	39	['former smoker', 'xerostomia']	none	Date: 2025-04-19 Patient: Quinn Jones, 39-year-old female. Chief Complaint: no current complaints; routine check-up. History: Risk factors include former smoker. Allergies: none. Subjective: Reports no current complaints; routine check-up for 12 weeks. Objective: Exam shows furcation involvement class II on #30. Radiographs reviewed. Assessment: K05.1 Gingivitis; Z01.20 Dental examination without…	[{'mention': 'gingival erythema and bleeding on probing', 'icd10': {'code': 'K05.1', 'term': 'Gingivitis'}, 'snodent': {'code': 'SND-GIN-003', 'term': 'Plaque-induced gingivitis'}, 'tooth_number': 28}, {'mention': 'routine exam and prophylaxis with no significant findings', 'icd10': {'code': 'Z01.20', 'term': 'Dental examination without abnormal findings'}, 'snodent': {'code': 'SND-EXM-000', 'ter…	[{'code': 'CDT-D1110', 'term': 'Adult prophylaxis (cleaning)', 'entity': 'prophy'}]
DENT-00318	2025/5/17	female	16	['non-smoker', 'bruxism', 'xerostomia']	penicillin	Date: 2025-05-17 Patient: Cameron Moore, 16-year-old female. Chief Complaint: food packing between teeth. History: Risk factors include non-smoker, bruxism. Allergies: penicillin. Subjective: Reports food packing between teeth for 5 weeks. Objective: Exam shows generalized plaque accumulation. Radiographs reviewed. Assessment: K05.1 Gingivitis. SNODENT (seeded concepts): SND-GIN-003 Plaque-induce…	[{'mention': 'gingival erythema and bleeding on probing', 'icd10': {'code': 'K05.1', 'term': 'Gingivitis'}, 'snodent': {'code': 'SND-GIN-003', 'term': 'Plaque-induced gingivitis'}, 'tooth_number': 10}]	[{'code': 'CDT-D1110', 'term': 'Adult prophylaxis (cleaning)', 'entity': 'prophy'}]
DENT-00319	2024/9/28	female	18	['pregnant (2nd trimester)', 'type 2 diabetes']	amoxicillin	Date: 2024-09-28 Patient: Casey Jones, 18-year-old female. Chief Complaint: sensitivity to cold. History: Risk factors include pregnant (2nd trimester), type 2 diabetes. Allergies: amoxicillin. Subjective: Reports sensitivity to cold for 7 weeks. Objective: Exam shows generalized plaque accumulation. Radiographs reviewed. Assessment: K04.0 Pulpitis. SNODENT (seeded concepts): SND-PUL-020 Symptoma…	[{'mention': 'irreversible pulpitis suspected on tooth #27', 'icd10': {'code': 'K04.0', 'term': 'Pulpitis'}, 'snodent': {'code': 'SND-PUL-020', 'term': 'Symptomatic irreversible pulpitis'}, 'tooth_number': 27}]	[{'code': 'CDT-D3330', 'term': 'Root canal therapy, molar tooth', 'entity': 'rct'}]
DENT-00320	2025/7/3	female	69	['regular flossing', 'non-smoker', 'xerostomia']	penicillin	Date: 2025-07-03 Patient: Casey Jones, 69-year-old female. Chief Complaint: metallic taste and gum soreness. History: Risk factors include regular flossing, non-smoker, xerostomia. Allergies: penicillin. Subjective: Reports metallic taste and gum soreness for 5 weeks. Objective: Exam shows calculus deposits on lower anteriors. Radiographs reviewed. Assessment: K05.3 Chronic periodontitis. SNODENT…	[{'mention': 'periodontal pockets around tooth #22', 'icd10': {'code': 'K05.3', 'term': 'Chronic periodontitis'}, 'snodent': {'code': 'SND-PER-010', 'term': 'Generalized chronic periodontitis'}, 'tooth_number': 22}]	[{'code': 'CDT-D4341', 'term': 'Scaling and root planing, 4+ teeth per quadrant', 'entity': 'srp'}]
DENT-00321	2025/3/13	male	83	['type 2 diabetes']	none	Date: 2025-03-13 Patient: Alex Wilson, 83-year-old male. Chief Complaint: no current complaints; routine check-up. History: Risk factors include type 2 diabetes. Allergies: none. Subjective: Reports no current complaints; routine check-up for 1 weeks. Objective: Exam shows occlusal caries visible on explorer. Radiographs reviewed. Assessment: K02.9 Dental caries, unspecified; Z01.20 Dental examin…	[{'mention': 'distal caries on tooth #2 (upper left)', 'icd10': {'code': 'K02.9', 'term': 'Dental caries, unspecified'}, 'snodent': {'code': 'SND-CAR-001', 'term': 'Dental caries on smooth surface'}, 'tooth_number': 2}, {'mention': 'routine exam and prophylaxis with no significant findings', 'icd10': {'code': 'Z01.20', 'term': 'Dental examination without abnormal findings'}, 'snodent': {'code': '…	[{'code': 'CDT-D2392', 'term': 'Composite resin, 2 surfaces posterior', 'entity': 'restoration'}, {'code': 'CDT-D4341', 'term': 'Scaling and root planing, 4+ teeth per quadrant', 'entity': 'srp'}]
DENT-00322	2025/1/14	female	60	['former smoker', 'GERD']	penicillin	Date: 2025-01-14 Patient: Quinn Smith, 60-year-old female. Chief Complaint: pain on chewing. History: Risk factors include former smoker. Allergies: penicillin. Subjective: Reports pain on chewing for 10 weeks. Objective: Exam shows radiolucency at apex suggestive of periapical pathology. Radiographs reviewed. Assessment: K05.1 Gingivitis. SNODENT (seeded concepts): SND-GIN-003 Plaque-induced gin…	[{'mention': 'gingival erythema and bleeding on probing', 'icd10': {'code': 'K05.1', 'term': 'Gingivitis'}, 'snodent': {'code': 'SND-GIN-003', 'term': 'Plaque-induced gingivitis'}, 'tooth_number': 10}]	[{'code': 'CDT-D4341', 'term': 'Scaling and root planing, 4+ teeth per quadrant', 'entity': 'srp'}]
DENT-00323	2023/6/13	female	24	['non-smoker', 'poor oral hygiene']	chlorhexidine	Date: 2023-06-13 Patient: Jordan Wilson, 24-year-old female. Chief Complaint: food packing between teeth. History: Risk factors include non-smoker, poor oral hygiene. Allergies: chlorhexidine. Subjective: Reports food packing between teeth for 1 weeks. Objective: Exam shows generalized plaque accumulation. Radiographs reviewed. Assessment: K05.3 Chronic periodontitis. SNODENT (seeded concepts): S…	[{'mention': 'periodontal pockets around tooth #32', 'icd10': {'code': 'K05.3', 'term': 'Chronic periodontitis'}, 'snodent': {'code': 'SND-PER-010', 'term': 'Generalized chronic periodontitis'}, 'tooth_number': 32}]	[{'code': 'CDT-D4341', 'term': 'Scaling and root planing, 4+ teeth per quadrant', 'entity': 'srp'}]
DENT-00324	2023/7/6	female	15	['GERD', 'type 2 diabetes']	none	Date: 2023-07-06 Patient: Quinn Williams, 15-year-old female. Chief Complaint: no current complaints; routine check-up. History: Risk factors include GERD, type 2 diabetes. Allergies: none. Subjective: Reports no current complaints; routine check-up for 3 weeks. Objective: Exam shows calculus deposits on lower anteriors. Radiographs reviewed. Assessment: K05.3 Chronic periodontitis; S02.5 Fractur…	[{'mention': 'periodontal pockets around tooth #20', 'icd10': {'code': 'K05.3', 'term': 'Chronic periodontitis'}, 'snodent': {'code': 'SND-PER-010', 'term': 'Generalized chronic periodontitis'}, 'tooth_number': 20}, {'mention': 'cracked tooth line on tooth #6', 'icd10': {'code': 'S02.5', 'term': 'Fracture of tooth (traumatic)'}, 'snodent': {'code': 'SND-FRX-015', 'term': 'Cracked tooth'}, 'tooth_…	[{'code': 'CDT-D4341', 'term': 'Scaling and root planing, 4+ teeth per quadrant', 'entity': 'srp'}, {'code': 'CDT-D7140', 'term': 'Extraction, erupted tooth or exposed root', 'entity': 'extraction'}]
DENT-00325	2024/9/14	male	71	['pregnant (2nd trimester)', 'non-smoker', 'smoker']	none	Date: 2024-09-14 Patient: Hayden Johnson, 71-year-old male. Chief Complaint: intermittent swelling near the molar. History: Risk factors include pregnant (2nd trimester). Allergies: none. Subjective: Reports intermittent swelling near the molar for 12 weeks. Objective: Exam shows calculus deposits on lower anteriors. Radiographs reviewed. Assessment: S02.5 Fracture of tooth (traumatic). SNODENT (…	[{'mention': 'cracked tooth line on tooth #14', 'icd10': {'code': 'S02.5', 'term': 'Fracture of tooth (traumatic)'}, 'snodent': {'code': 'SND-FRX-015', 'term': 'Cracked tooth'}, 'tooth_number': 14}]	[{'code': 'CDT-D2740', 'term': 'Crown, porcelain/ceramic', 'entity': 'crown'}]
DENT-00326	2024/6/3	female	27	['bruxism']	NSAIDs	Date: 2024-06-03 Patient: Reese Williams, 27-year-old female. Chief Complaint: gingival bleeding while brushing. History: Risk factors include bruxism. Allergies: NSAIDs. Subjective: Reports gingival bleeding while brushing for 4 weeks. Objective: Exam shows calculus deposits on lower anteriors. Radiographs reviewed. Assessment: K08.4 Partial loss of teeth, unspecified cause. SNODENT (seeded conc…	[{'mention': 'finding related to tooth #22', 'icd10': {'code': 'K08.4', 'term': 'Partial loss of teeth, unspecified cause'}, 'snodent': None, 'tooth_number': 22}]	[{'code': 'CDT-D6010', 'term': 'Surgical placement of implant body: endosteal', 'entity': 'implant'}]
DENT-00327	2022/1/20	male	29	['smoker', 'high sugar diet', 'regular flossing']	none	Date: 2022-01-20 Patient: Hayden Martinez, 29-year-old male. Chief Complaint: metallic taste and gum soreness. History: Risk factors include smoker, high sugar diet, regular flossing. Allergies: none. Subjective: Reports metallic taste and gum soreness for 8 weeks. Objective: Exam shows probing depths 4-6 mm in posterior quadrants. Radiographs reviewed. Assessment: Z01.20 Dental examination witho…	[{'mention': 'routine exam and prophylaxis with no significant findings', 'icd10': {'code': 'Z01.20', 'term': 'Dental examination without abnormal findings'}, 'snodent': {'code': 'SND-EXM-000', 'term': 'Routine dental exam and prophylaxis'}, 'tooth_number': 6}]	[{'code': 'CDT-D4341', 'term': 'Scaling and root planing, 4+ teeth per quadrant', 'entity': 'srp'}]
DENT-00328	2023/1/31	female	34	['smoker', 'former smoker', 'regular flossing']	chlorhexidine	Date: 2023-01-31 Patient: Kendall Anderson, 34-year-old female. Chief Complaint: fractured cusp after biting hard candy. History: Risk factors include smoker, former smoker, regular flossing. Allergies: chlorhexidine. Subjective: Reports fractured cusp after biting hard candy for 4 weeks. Objective: Exam shows localized gingival inflammation. Radiographs reviewed. Assessment: K02.9 Dental caries,…	[{'mention': 'mesial caries on tooth #23 (upper right)', 'icd10': {'code': 'K02.9', 'term': 'Dental caries, unspecified'}, 'snodent': {'code': 'SND-CAR-002', 'term': 'Pit and fissure caries'}, 'tooth_number': 23}]	[{'code': 'CDT-D2392', 'term': 'Composite resin, 2 surfaces posterior', 'entity': 'restoration'}]
DENT-00329	2022/8/16	female	38	['type 2 diabetes']	none	Date: 2022-08-16 Patient: Jordan Rodriguez, 38-year-old female. Chief Complaint: intermittent swelling near the molar. History: Risk factors include type 2 diabetes. Allergies: none. Subjective: Reports intermittent swelling near the molar for 4 weeks. Objective: Exam shows calculus deposits on lower anteriors. Radiographs reviewed. Assessment: K04.7 Periapical abscess without sinus. SNODENT (see…	[{'mention': 'periapical swelling adjacent to tooth #12', 'icd10': {'code': 'K04.7', 'term': 'Periapical abscess without sinus'}, 'snodent': {'code': 'SND-ABS-021', 'term': 'Acute periapical abscess'}, 'tooth_number': 12}]	[{'code': 'CDT-D3310', 'term': 'Root canal therapy, anterior tooth', 'entity': 'rct'}, {'code': 'CDT-D2740', 'term': 'Crown, porcelain/ceramic', 'entity': 'crown'}]
DENT-00330	2024/5/24	male	80	['pregnant (2nd trimester)', 'bruxism', 'regular flossing']	none	Date: 2024-05-24 Patient: Dakota Davis, 80-year-old male. Chief Complaint: metallic taste and gum soreness. History: Risk factors include pregnant (2nd trimester). Allergies: none. Subjective: Reports metallic taste and gum soreness for 5 weeks. Objective: Exam shows localized gingival inflammation. Radiographs reviewed. Assessment: K08.4 Partial loss of teeth, unspecified cause; K05.3 Chronic pe…	[{'mention': 'finding related to tooth #27', 'icd10': {'code': 'K08.4', 'term': 'Partial loss of teeth, unspecified cause'}, 'snodent': None, 'tooth_number': 27}, {'mention': 'periodontal pockets around tooth #32', 'icd10': {'code': 'K05.3', 'term': 'Chronic periodontitis'}, 'snodent': {'code': 'SND-PER-010', 'term': 'Generalized chronic periodontitis'}, 'tooth_number': 32}]	[{'code': 'CDT-D4341', 'term': 'Scaling and root planing, 4+ teeth per quadrant', 'entity': 'srp'}]
DENT-00331	2023/4/8	female	36	['former smoker', 'high sugar diet']	none	Date: 2023-04-08 Patient: Sam Smith, 36-year-old female. Chief Complaint: food packing between teeth. History: Risk factors include former smoker, high sugar diet. Allergies: none. Subjective: Reports food packing between teeth for 9 weeks. Objective: Exam shows generalized plaque accumulation. Radiographs reviewed. Assessment: K05.3 Chronic periodontitis; K04.0 Pulpitis; K04.7 Periapical abscess…	[{'mention': 'periodontal pockets around tooth #5', 'icd10': {'code': 'K05.3', 'term': 'Chronic periodontitis'}, 'snodent': {'code': 'SND-PER-010', 'term': 'Generalized chronic periodontitis'}, 'tooth_number': 5}, {'mention': 'irreversible pulpitis suspected on tooth #31', 'icd10': {'code': 'K04.0', 'term': 'Pulpitis'}, 'snodent': {'code': 'SND-PUL-020', 'term': 'Symptomatic irreversible pulpitis…	[{'code': 'CDT-D4341', 'term': 'Scaling and root planing, 4+ teeth per quadrant', 'entity': 'srp'}, {'code': 'CDT-D3310', 'term': 'Root canal therapy, anterior tooth', 'entity': 'rct'}, {'code': 'CDT-D3330', 'term': 'Root canal therapy, molar tooth', 'entity': 'rct'}]
DENT-00332	2022/3/10	female	86	['former smoker']	none	Date: 2022-03-10 Patient: Hayden Brown, 86-year-old female. Chief Complaint: food packing between teeth. History: Risk factors include former smoker. Allergies: none. Subjective: Reports food packing between teeth for 7 weeks. Objective: Exam shows vertical fracture line noted under transillumination. Radiographs reviewed. Assessment: K04.0 Pulpitis; S02.5 Fracture of tooth (traumatic). SNODENT (…	[{'mention': 'irreversible pulpitis suspected on tooth #4', 'icd10': {'code': 'K04.0', 'term': 'Pulpitis'}, 'snodent': {'code': 'SND-PUL-020', 'term': 'Symptomatic irreversible pulpitis'}, 'tooth_number': 4}, {'mention': 'cracked tooth line on tooth #28', 'icd10': {'code': 'S02.5', 'term': 'Fracture of tooth (traumatic)'}, 'snodent': {'code': 'SND-FRX-015', 'term': 'Cracked tooth'}, 'tooth_number…	[{'code': 'CDT-D3330', 'term': 'Root canal therapy, molar tooth', 'entity': 'rct'}, {'code': 'CDT-D2740', 'term': 'Crown, porcelain/ceramic', 'entity': 'crown'}]
DENT-00333	2023/11/27	male	70	['regular flossing', 'poor oral hygiene']	penicillin	Date: 2023-11-27 Patient: Quinn Garcia, 70-year-old male. Chief Complaint: metallic taste and gum soreness. History: Risk factors include regular flossing, poor oral hygiene. Allergies: penicillin. Subjective: Reports metallic taste and gum soreness for 12 weeks. Objective: Exam shows localized gingival inflammation. Radiographs reviewed. Assessment: K08.4 Partial loss of teeth, unspecified cause…	[{'mention': 'finding related to tooth #13', 'icd10': {'code': 'K08.4', 'term': 'Partial loss of teeth, unspecified cause'}, 'snodent': None, 'tooth_number': 13}]	[{'code': 'CDT-D2140', 'term': 'Amalgam restoration, 1 surface posterior', 'entity': 'restoration'}]
DENT-00334	2023/1/16	female	57	['regular flossing', 'high sugar diet']	none	Date: 2023-01-16 Patient: Cameron Jones, 57-year-old female. Chief Complaint: gingival bleeding while brushing. History: Risk factors include regular flossing, high sugar diet. Allergies: none. Subjective: Reports gingival bleeding while brushing for 1 weeks. Objective: Exam shows probing depths 4-6 mm in posterior quadrants. Radiographs reviewed. Assessment: K02.9 Dental caries, unspecified; K04…	[{'mention': 'lingual caries on tooth #28 (lower left)', 'icd10': {'code': 'K02.9', 'term': 'Dental caries, unspecified'}, 'snodent': {'code': 'SND-CAR-002', 'term': 'Pit and fissure caries'}, 'tooth_number': 28}, {'mention': 'irreversible pulpitis suspected on tooth #10', 'icd10': {'code': 'K04.0', 'term': 'Pulpitis'}, 'snodent': {'code': 'SND-PUL-020', 'term': 'Symptomatic irreversible pulpitis…	[{'code': 'CDT-D2392', 'term': 'Composite resin, 2 surfaces posterior', 'entity': 'restoration'}, {'code': 'CDT-D3330', 'term': 'Root canal therapy, molar tooth', 'entity': 'rct'}, {'code': 'CDT-D2740', 'term': 'Crown, porcelain/ceramic', 'entity': 'crown'}]
DENT-00335	2023/2/15	male	76	['smoker', 'poor oral hygiene', 'xerostomia']	latex	Date: 2023-02-15 Patient: Casey Johnson, 76-year-old male. Chief Complaint: metallic taste and gum soreness. History: Risk factors include smoker. Allergies: latex. Subjective: Reports metallic taste and gum soreness for 8 weeks. Objective: Exam shows occlusal caries visible on explorer. Radiographs reviewed. Assessment: K08.4 Partial loss of teeth, unspecified cause; K04.0 Pulpitis. SNODENT (see…	[{'mention': 'finding related to tooth #31', 'icd10': {'code': 'K08.4', 'term': 'Partial loss of teeth, unspecified cause'}, 'snodent': None, 'tooth_number': 31}, {'mention': 'irreversible pulpitis suspected on tooth #22', 'icd10': {'code': 'K04.0', 'term': 'Pulpitis'}, 'snodent': {'code': 'SND-PUL-020', 'term': 'Symptomatic irreversible pulpitis'}, 'tooth_number': 22}]	[{'code': 'CDT-D3320', 'term': 'Root canal therapy, premolar tooth', 'entity': 'rct'}, {'code': 'CDT-D2740', 'term': 'Crown, porcelain/ceramic', 'entity': 'crown'}]
DENT-00336	2024/2/9	male	71	['type 2 diabetes', 'GERD', 'regular flossing']	chlorhexidine	Date: 2024-02-09 Patient: Alex Garcia, 71-year-old male. Chief Complaint: gingival bleeding while brushing. History: Risk factors include type 2 diabetes, GERD, regular flossing. Allergies: chlorhexidine. Subjective: Reports gingival bleeding while brushing for 2 weeks. Objective: Exam shows no caries or periodontal pockets; routine prophylaxis performed. Radiographs reviewed. Assessment: K02.9 D…	[{'mention': 'occlusal caries on tooth #1 (lower left)', 'icd10': {'code': 'K02.9', 'term': 'Dental caries, unspecified'}, 'snodent': {'code': 'SND-CAR-002', 'term': 'Pit and fissure caries'}, 'tooth_number': 1}]	[{'code': 'CDT-D2140', 'term': 'Amalgam restoration, 1 surface posterior', 'entity': 'restoration'}]
DENT-00337	2022/12/23	male	15	['type 2 diabetes']	NSAIDs	Date: 2022-12-23 Patient: Cameron Anderson, 15-year-old male. Chief Complaint: gingival bleeding while brushing. History: Risk factors include type 2 diabetes. Allergies: NSAIDs. Subjective: Reports gingival bleeding while brushing for 3 weeks. Objective: Exam shows radiolucency at apex suggestive of periapical pathology. Radiographs reviewed. Assessment: K08.4 Partial loss of teeth, unspecified …	[{'mention': 'finding related to tooth #16', 'icd10': {'code': 'K08.4', 'term': 'Partial loss of teeth, unspecified cause'}, 'snodent': None, 'tooth_number': 16}, {'mention': 'cracked tooth line on tooth #12', 'icd10': {'code': 'S02.5', 'term': 'Fracture of tooth (traumatic)'}, 'snodent': {'code': 'SND-FRX-015', 'term': 'Cracked tooth'}, 'tooth_number': 12}]	[{'code': 'CDT-D2740', 'term': 'Crown, porcelain/ceramic', 'entity': 'crown'}]
DENT-00338	2022/12/17	male	51	['type 2 diabetes', 'xerostomia']	chlorhexidine	Date: 2022-12-17 Patient: Morgan Martinez, 51-year-old male. Chief Complaint: no current complaints; routine check-up. History: Risk factors include type 2 diabetes, xerostomia. Allergies: chlorhexidine. Subjective: Reports no current complaints; routine check-up for 10 weeks. Objective: Exam shows calculus deposits on lower anteriors. Radiographs reviewed. Assessment: K04.0 Pulpitis; K02.9 Denta…	[{'mention': 'irreversible pulpitis suspected on tooth #9', 'icd10': {'code': 'K04.0', 'term': 'Pulpitis'}, 'snodent': {'code': 'SND-PUL-020', 'term': 'Symptomatic irreversible pulpitis'}, 'tooth_number': 9}, {'mention': 'distal caries on tooth #24 (lower right)', 'icd10': {'code': 'K02.9', 'term': 'Dental caries, unspecified'}, 'snodent': {'code': 'SND-CAR-002', 'term': 'Pit and fissure caries'}…	[{'code': 'CDT-D3330', 'term': 'Root canal therapy, molar tooth', 'entity': 'rct'}, {'code': 'CDT-D2140', 'term': 'Amalgam restoration, 1 surface posterior', 'entity': 'restoration'}]
DENT-00339	2023/3/5	male	18	['pregnant (2nd trimester)', 'non-smoker', 'bruxism']	none	Date: 2023-03-05 Patient: Casey Martinez, 18-year-old male. Chief Complaint: spontaneous tooth pain at night. History: Risk factors include pregnant (2nd trimester), non-smoker. Allergies: none. Subjective: Reports spontaneous tooth pain at night for 8 weeks. Objective: Exam shows mobility grade I on lower incisors. Radiographs reviewed. Assessment: K04.0 Pulpitis; Z01.20 Dental examination witho…	[{'mention': 'irreversible pulpitis suspected on tooth #24', 'icd10': {'code': 'K04.0', 'term': 'Pulpitis'}, 'snodent': {'code': 'SND-PUL-020', 'term': 'Symptomatic irreversible pulpitis'}, 'tooth_number': 24}, {'mention': 'routine exam and prophylaxis with no significant findings', 'icd10': {'code': 'Z01.20', 'term': 'Dental examination without abnormal findings'}, 'snodent': {'code': 'SND-EXM-0…	[{'code': 'CDT-D3330', 'term': 'Root canal therapy, molar tooth', 'entity': 'rct'}, {'code': 'CDT-D1110', 'term': 'Adult prophylaxis (cleaning)', 'entity': 'prophy'}]
DENT-00340	2023/9/19	male	37	['type 2 diabetes', 'poor oral hygiene']	latex	Date: 2023-09-19 Patient: Jordan Davis, 37-year-old male. Chief Complaint: food packing between teeth. History: Risk factors include type 2 diabetes, poor oral hygiene. Allergies: latex. Subjective: Reports food packing between teeth for 9 weeks. Objective: Exam shows no caries or periodontal pockets; routine prophylaxis performed. Radiographs reviewed. Assessment: K08.4 Partial loss of teeth, un…	[{'mention': 'finding related to tooth #6', 'icd10': {'code': 'K08.4', 'term': 'Partial loss of teeth, unspecified cause'}, 'snodent': None, 'tooth_number': 6}, {'mention': 'periapical swelling adjacent to tooth #29', 'icd10': {'code': 'K04.7', 'term': 'Periapical abscess without sinus'}, 'snodent': {'code': 'SND-ABS-021', 'term': 'Acute periapical abscess'}, 'tooth_number': 29}]	[{'code': 'CDT-D3320', 'term': 'Root canal therapy, premolar tooth', 'entity': 'rct'}]
DENT-00341	2022/2/20	female	59	['xerostomia', 'pregnant (2nd trimester)']	none	Date: 2022-02-20 Patient: Hayden Taylor, 59-year-old female. Chief Complaint: pain on chewing. History: Risk factors include xerostomia. Allergies: none. Subjective: Reports pain on chewing for 2 weeks. Objective: Exam shows mobility grade I on lower incisors. Radiographs reviewed. Assessment: K04.0 Pulpitis. SNODENT (seeded concepts): SND-PUL-020 Symptomatic irreversible pulpitis. Plan: composit…	[{'mention': 'irreversible pulpitis suspected on tooth #6', 'icd10': {'code': 'K04.0', 'term': 'Pulpitis'}, 'snodent': {'code': 'SND-PUL-020', 'term': 'Symptomatic irreversible pulpitis'}, 'tooth_number': 6}]	[{'code': 'CDT-D3320', 'term': 'Root canal therapy, premolar tooth', 'entity': 'rct'}]
DENT-00342	2025/5/22	male	54	['pregnant (2nd trimester)', 'GERD']	latex	Date: 2025-05-22 Patient: Cameron Martinez, 54-year-old male. Chief Complaint: pain on chewing. History: Risk factors include pregnant (2nd trimester), GERD. Allergies: latex. Subjective: Reports pain on chewing for 8 weeks. Objective: Exam shows furcation involvement class II on #30. Radiographs reviewed. Assessment: K02.9 Dental caries, unspecified; S02.5 Fracture of tooth (traumatic); K04.7 Pe…	[{'mention': 'buccal caries on tooth #23 (lower right)', 'icd10': {'code': 'K02.9', 'term': 'Dental caries, unspecified'}, 'snodent': {'code': 'SND-CAR-002', 'term': 'Pit and fissure caries'}, 'tooth_number': 23}, {'mention': 'cracked tooth line on tooth #31', 'icd10': {'code': 'S02.5', 'term': 'Fracture of tooth (traumatic)'}, 'snodent': {'code': 'SND-FRX-015', 'term': 'Cracked tooth'}, 'tooth_n…	[{'code': 'CDT-D2392', 'term': 'Composite resin, 2 surfaces posterior', 'entity': 'restoration'}, {'code': 'CDT-D2740', 'term': 'Crown, porcelain/ceramic', 'entity': 'crown'}, {'code': 'CDT-D7140', 'term': 'Extraction, erupted tooth or exposed root', 'entity': 'extraction'}]
DENT-00343	2024/2/7	female	38	['regular flossing', 'bruxism']	none	Date: 2024-02-07 Patient: Cameron Taylor, 38-year-old female. Chief Complaint: pain on chewing. History: Risk factors include regular flossing, bruxism. Allergies: none. Subjective: Reports pain on chewing for 7 weeks. Objective: Exam shows calculus deposits on lower anteriors. Radiographs reviewed. Assessment: K05.1 Gingivitis; K08.4 Partial loss of teeth, unspecified cause. SNODENT (seeded conc…	[{'mention': 'gingival erythema and bleeding on probing', 'icd10': {'code': 'K05.1', 'term': 'Gingivitis'}, 'snodent': {'code': 'SND-GIN-003', 'term': 'Plaque-induced gingivitis'}, 'tooth_number': 32}, {'mention': 'finding related to tooth #22', 'icd10': {'code': 'K08.4', 'term': 'Partial loss of teeth, unspecified cause'}, 'snodent': None, 'tooth_number': 22}]	[{'code': 'CDT-D1110', 'term': 'Adult prophylaxis (cleaning)', 'entity': 'prophy'}]
DENT-00344	2024/2/20	male	31	['high sugar diet', 'GERD']	none	Date: 2024-02-20 Patient: Alex Johnson, 31-year-old male. Chief Complaint: gingival bleeding while brushing. History: Risk factors include high sugar diet, GERD. Allergies: none. Subjective: Reports gingival bleeding while brushing for 5 weeks. Objective: Exam shows no caries or periodontal pockets; routine prophylaxis performed. Radiographs reviewed. Assessment: S02.5 Fracture of tooth (traumati…	[{'mention': 'cracked tooth line on tooth #31', 'icd10': {'code': 'S02.5', 'term': 'Fracture of tooth (traumatic)'}, 'snodent': {'code': 'SND-FRX-015', 'term': 'Cracked tooth'}, 'tooth_number': 31}]	[{'code': 'CDT-D7140', 'term': 'Extraction, erupted tooth or exposed root', 'entity': 'extraction'}]
DENT-00345	2024/3/1	female	15	['type 2 diabetes']	penicillin	Date: 2024-03-01 Patient: Riley Johnson, 15-year-old female. Chief Complaint: intermittent swelling near the molar. History: Risk factors include type 2 diabetes. Allergies: penicillin. Subjective: Reports intermittent swelling near the molar for 7 weeks. Objective: Exam shows occlusal caries visible on explorer. Radiographs reviewed. Assessment: K04.0 Pulpitis. SNODENT (seeded concepts): SND-PUL…	[{'mention': 'irreversible pulpitis suspected on tooth #4', 'icd10': {'code': 'K04.0', 'term': 'Pulpitis'}, 'snodent': {'code': 'SND-PUL-020', 'term': 'Symptomatic irreversible pulpitis'}, 'tooth_number': 4}]	[{'code': 'CDT-D3310', 'term': 'Root canal therapy, anterior tooth', 'entity': 'rct'}, {'code': 'CDT-D2740', 'term': 'Crown, porcelain/ceramic', 'entity': 'crown'}]
DENT-00346	2023/9/27	male	61	['non-smoker']	latex	Date: 2023-09-27 Patient: Quinn Jackson, 61-year-old male. Chief Complaint: food packing between teeth. History: Risk factors include non-smoker. Allergies: latex. Subjective: Reports food packing between teeth for 8 weeks. Objective: Exam shows mobility grade I on lower incisors. Radiographs reviewed. Assessment: K05.1 Gingivitis. SNODENT (seeded concepts): SND-GIN-003 Plaque-induced gingivitis.…	[{'mention': 'gingival erythema and bleeding on probing', 'icd10': {'code': 'K05.1', 'term': 'Gingivitis'}, 'snodent': {'code': 'SND-GIN-003', 'term': 'Plaque-induced gingivitis'}, 'tooth_number': 30}]	[{'code': 'CDT-D4341', 'term': 'Scaling and root planing, 4+ teeth per quadrant', 'entity': 'srp'}]
DENT-00347	2023/8/13	female	70	['high sugar diet', 'smoker']	penicillin	Date: 2023-08-13 Patient: Avery Martinez, 70-year-old female. Chief Complaint: metallic taste and gum soreness. History: Risk factors include high sugar diet, smoker. Allergies: penicillin. Subjective: Reports metallic taste and gum soreness for 12 weeks. Objective: Exam shows mobility grade I on lower incisors. Radiographs reviewed. Assessment: K05.1 Gingivitis. SNODENT (seeded concepts): SND-GI…	[{'mention': 'gingival erythema and bleeding on probing', 'icd10': {'code': 'K05.1', 'term': 'Gingivitis'}, 'snodent': {'code': 'SND-GIN-003', 'term': 'Plaque-induced gingivitis'}, 'tooth_number': 12}]	[{'code': 'CDT-D4341', 'term': 'Scaling and root planing, 4+ teeth per quadrant', 'entity': 'srp'}]
DENT-00348	2025/7/10	female	17	['non-smoker']	NSAIDs	Date: 2025-07-10 Patient: Riley Brown, 17-year-old female. Chief Complaint: no current complaints; routine check-up. History: Risk factors include non-smoker. Allergies: NSAIDs. Subjective: Reports no current complaints; routine check-up for 7 weeks. Objective: Exam shows radiolucency at apex suggestive of periapical pathology. Radiographs reviewed. Assessment: K04.0 Pulpitis; K08.4 Partial loss …	[{'mention': 'irreversible pulpitis suspected on tooth #32', 'icd10': {'code': 'K04.0', 'term': 'Pulpitis'}, 'snodent': {'code': 'SND-PUL-020', 'term': 'Symptomatic irreversible pulpitis'}, 'tooth_number': 32}, {'mention': 'finding related to tooth #24', 'icd10': {'code': 'K08.4', 'term': 'Partial loss of teeth, unspecified cause'}, 'snodent': None, 'tooth_number': 24}]	[{'code': 'CDT-D3330', 'term': 'Root canal therapy, molar tooth', 'entity': 'rct'}]
DENT-00349	2024/2/20	female	15	['GERD']	none	Date: 2024-02-20 Patient: Cameron Johnson, 15-year-old female. Chief Complaint: bad breath reported by spouse. History: Risk factors include GERD. Allergies: none. Subjective: Reports bad breath reported by spouse for 11 weeks. Objective: Exam shows no caries or periodontal pockets; routine prophylaxis performed. Radiographs reviewed. Assessment: S02.5 Fracture of tooth (traumatic); K02.9 Dental …	[{'mention': 'cracked tooth line on tooth #17', 'icd10': {'code': 'S02.5', 'term': 'Fracture of tooth (traumatic)'}, 'snodent': {'code': 'SND-FRX-015', 'term': 'Cracked tooth'}, 'tooth_number': 17}, {'mention': 'buccal caries on tooth #30 (lower right)', 'icd10': {'code': 'K02.9', 'term': 'Dental caries, unspecified'}, 'snodent': {'code': 'SND-CAR-002', 'term': 'Pit and fissure caries'}, 'tooth_n…	[{'code': 'CDT-D2740', 'term': 'Crown, porcelain/ceramic', 'entity': 'crown'}, {'code': 'CDT-D2140', 'term': 'Amalgam restoration, 1 surface posterior', 'entity': 'restoration'}]
DENT-00350	2022/12/29	female	32	['smoker']	penicillin	Date: 2022-12-29 Patient: Casey Jackson, 32-year-old female. Chief Complaint: intermittent swelling near the molar. History: Risk factors include smoker. Allergies: penicillin. Subjective: Reports intermittent swelling near the molar for 8 weeks. Objective: Exam shows generalized plaque accumulation. Radiographs reviewed. Assessment: S02.5 Fracture of tooth (traumatic). SNODENT (seeded concepts):…	[{'mention': 'cracked tooth line on tooth #5', 'icd10': {'code': 'S02.5', 'term': 'Fracture of tooth (traumatic)'}, 'snodent': {'code': 'SND-FRX-015', 'term': 'Cracked tooth'}, 'tooth_number': 5}]	[{'code': 'CDT-D7140', 'term': 'Extraction, erupted tooth or exposed root', 'entity': 'extraction'}]
DENT-00351	2024/6/28	female	18	['bruxism', 'former smoker', 'poor oral hygiene']	NSAIDs	Date: 2024-06-28 Patient: Jordan Davis, 18-year-old female. Chief Complaint: sensitivity to cold. History: Risk factors include bruxism. Allergies: NSAIDs. Subjective: Reports sensitivity to cold for 1 weeks. Objective: Exam shows calculus deposits on lower anteriors. Radiographs reviewed. Assessment: S02.5 Fracture of tooth (traumatic). SNODENT (seeded concepts): SND-FRX-015 Cracked tooth. Plan:…	[{'mention': 'cracked tooth line on tooth #16', 'icd10': {'code': 'S02.5', 'term': 'Fracture of tooth (traumatic)'}, 'snodent': {'code': 'SND-FRX-015', 'term': 'Cracked tooth'}, 'tooth_number': 16}]	[{'code': 'CDT-D2740', 'term': 'Crown, porcelain/ceramic', 'entity': 'crown'}]
DENT-00352	2022/12/9	male	40	['GERD']	amoxicillin	Date: 2022-12-09 Patient: Sam Davis, 40-year-old male. Chief Complaint: sensitivity to cold. History: Risk factors include GERD. Allergies: amoxicillin. Subjective: Reports sensitivity to cold for 9 weeks. Objective: Exam shows no caries or periodontal pockets; routine prophylaxis performed. Radiographs reviewed. Assessment: K08.4 Partial loss of teeth, unspecified cause. SNODENT (seeded concepts…	[{'mention': 'finding related to tooth #21', 'icd10': {'code': 'K08.4', 'term': 'Partial loss of teeth, unspecified cause'}, 'snodent': None, 'tooth_number': 21}]	[{'code': 'CDT-D1110', 'term': 'Adult prophylaxis (cleaning)', 'entity': 'prophy'}]
DENT-00353	2025/9/1	male	57	['non-smoker', 'smoker']	none	Date: 2025-09-01 Patient: Avery Davis, 57-year-old male. Chief Complaint: bad breath reported by spouse. History: Risk factors include non-smoker. Allergies: none. Subjective: Reports bad breath reported by spouse for 2 weeks. Objective: Exam shows localized gingival inflammation. Radiographs reviewed. Assessment: Z01.20 Dental examination without abnormal findings. SNODENT (seeded concepts): SND…	[{'mention': 'routine exam and prophylaxis with no significant findings', 'icd10': {'code': 'Z01.20', 'term': 'Dental examination without abnormal findings'}, 'snodent': {'code': 'SND-EXM-000', 'term': 'Routine dental exam and prophylaxis'}, 'tooth_number': 5}]	[{'code': 'CDT-D1110', 'term': 'Adult prophylaxis (cleaning)', 'entity': 'prophy'}]
DENT-00354	2025/7/16	male	44	['high sugar diet']	chlorhexidine	Date: 2025-07-16 Patient: Peyton Brown, 44-year-old male. Chief Complaint: food packing between teeth. History: Risk factors include high sugar diet. Allergies: chlorhexidine. Subjective: Reports food packing between teeth for 10 weeks. Objective: Exam shows probing depths 4-6 mm in posterior quadrants. Radiographs reviewed. Assessment: K08.4 Partial loss of teeth, unspecified cause. SNODENT (see…	[{'mention': 'finding related to tooth #31', 'icd10': {'code': 'K08.4', 'term': 'Partial loss of teeth, unspecified cause'}, 'snodent': None, 'tooth_number': 31}]	[{'code': 'CDT-D2140', 'term': 'Amalgam restoration, 1 surface posterior', 'entity': 'restoration'}]
DENT-00355	2023/5/14	male	14	['former smoker', 'pregnant (2nd trimester)', 'type 2 diabetes']	none	Date: 2023-05-14 Patient: Avery Smith, 14-year-old male. Chief Complaint: thermal sensitivity improving. History: Risk factors include former smoker, pregnant (2nd trimester). Allergies: none. Subjective: Reports thermal sensitivity improving for 4 weeks. Objective: Exam shows generalized plaque accumulation. Radiographs reviewed. Assessment: K08.4 Partial loss of teeth, unspecified cause. SNODEN…	[{'mention': 'finding related to tooth #32', 'icd10': {'code': 'K08.4', 'term': 'Partial loss of teeth, unspecified cause'}, 'snodent': None, 'tooth_number': 32}]	[{'code': 'CDT-D3310', 'term': 'Root canal therapy, anterior tooth', 'entity': 'rct'}]
DENT-00356	2025/8/20	male	47	['GERD', 'smoker']	none	Date: 2025-08-20 Patient: Hayden Martinez, 47-year-old male. Chief Complaint: intermittent swelling near the molar. History: Risk factors include GERD. Allergies: none. Subjective: Reports intermittent swelling near the molar for 11 weeks. Objective: Exam shows localized gingival inflammation. Radiographs reviewed. Assessment: K08.4 Partial loss of teeth, unspecified cause. SNODENT (seeded concep…	[{'mention': 'finding related to tooth #22', 'icd10': {'code': 'K08.4', 'term': 'Partial loss of teeth, unspecified cause'}, 'snodent': None, 'tooth_number': 22}]	[{'code': 'CDT-D7140', 'term': 'Extraction, erupted tooth or exposed root', 'entity': 'extraction'}]
DENT-00357	2024/10/3	female	35	['GERD', 'smoker']	penicillin	Date: 2024-10-03 Patient: Avery Thomas, 35-year-old female. Chief Complaint: spontaneous tooth pain at night. History: Risk factors include GERD. Allergies: penicillin. Subjective: Reports spontaneous tooth pain at night for 7 weeks. Objective: Exam shows occlusal caries visible on explorer. Radiographs reviewed. Assessment: K04.7 Periapical abscess without sinus. SNODENT (seeded concepts): SND-A…	[{'mention': 'periapical swelling adjacent to tooth #9', 'icd10': {'code': 'K04.7', 'term': 'Periapical abscess without sinus'}, 'snodent': {'code': 'SND-ABS-021', 'term': 'Acute periapical abscess'}, 'tooth_number': 9}]	[{'code': 'CDT-D3320', 'term': 'Root canal therapy, premolar tooth', 'entity': 'rct'}, {'code': 'CDT-D2740', 'term': 'Crown, porcelain/ceramic', 'entity': 'crown'}]
DENT-00358	2025/7/25	female	34	['type 2 diabetes', 'pregnant (2nd trimester)', 'high sugar diet']	none	Date: 2025-07-25 Patient: Cameron Garcia, 34-year-old female. Chief Complaint: gingival bleeding while brushing. History: Risk factors include type 2 diabetes. Allergies: none. Subjective: Reports gingival bleeding while brushing for 7 weeks. Objective: Exam shows radiolucency at apex suggestive of periapical pathology. Radiographs reviewed. Assessment: Z01.20 Dental examination without abnormal …	[{'mention': 'routine exam and prophylaxis with no significant findings', 'icd10': {'code': 'Z01.20', 'term': 'Dental examination without abnormal findings'}, 'snodent': {'code': 'SND-EXM-000', 'term': 'Routine dental exam and prophylaxis'}, 'tooth_number': 26}, {'mention': 'buccal caries on tooth #29 (lower right)', 'icd10': {'code': 'K02.9', 'term': 'Dental caries, unspecified'}, 'snodent': {'c…	[{'code': 'CDT-D4341', 'term': 'Scaling and root planing, 4+ teeth per quadrant', 'entity': 'srp'}, {'code': 'CDT-D2392', 'term': 'Composite resin, 2 surfaces posterior', 'entity': 'restoration'}]
DENT-00359	2023/8/4	male	44	['regular flossing', 'pregnant (2nd trimester)']	none	Date: 2023-08-04 Patient: Reese Jones, 44-year-old male. Chief Complaint: food packing between teeth. History: Risk factors include regular flossing, pregnant (2nd trimester). Allergies: none. Subjective: Reports food packing between teeth for 12 weeks. Objective: Exam shows furcation involvement class II on #30. Radiographs reviewed. Assessment: K04.0 Pulpitis; K04.7 Periapical abscess without s…	[{'mention': 'irreversible pulpitis suspected on tooth #31', 'icd10': {'code': 'K04.0', 'term': 'Pulpitis'}, 'snodent': {'code': 'SND-PUL-020', 'term': 'Symptomatic irreversible pulpitis'}, 'tooth_number': 31}, {'mention': 'periapical swelling adjacent to tooth #1', 'icd10': {'code': 'K04.7', 'term': 'Periapical abscess without sinus'}, 'snodent': {'code': 'SND-ABS-021', 'term': 'Acute periapical…	[{'code': 'CDT-D3320', 'term': 'Root canal therapy, premolar tooth', 'entity': 'rct'}, {'code': 'CDT-D7140', 'term': 'Extraction, erupted tooth or exposed root', 'entity': 'extraction'}]
DENT-00360	2023/2/2	female	16	['poor oral hygiene']	amoxicillin	Date: 2023-02-02 Patient: Reese Williams, 16-year-old female. Chief Complaint: food packing between teeth. History: Risk factors include poor oral hygiene. Allergies: amoxicillin. Subjective: Reports food packing between teeth for 1 weeks. Objective: Exam shows radiolucency at apex suggestive of periapical pathology. Radiographs reviewed. Assessment: K08.4 Partial loss of teeth, unspecified cause…	[{'mention': 'finding related to tooth #32', 'icd10': {'code': 'K08.4', 'term': 'Partial loss of teeth, unspecified cause'}, 'snodent': None, 'tooth_number': 32}, {'mention': 'gingival erythema and bleeding on probing', 'icd10': {'code': 'K05.1', 'term': 'Gingivitis'}, 'snodent': {'code': 'SND-GIN-003', 'term': 'Plaque-induced gingivitis'}, 'tooth_number': 25}]	[{'code': 'CDT-D4341', 'term': 'Scaling and root planing, 4+ teeth per quadrant', 'entity': 'srp'}]
DENT-00361	2022/1/26	female	70	['non-smoker', 'pregnant (2nd trimester)', 'type 2 diabetes']	amoxicillin	Date: 2022-01-26 Patient: Alex Jones, 70-year-old female. Chief Complaint: spontaneous tooth pain at night. History: Risk factors include non-smoker, pregnant (2nd trimester), type 2 diabetes. Allergies: amoxicillin. Subjective: Reports spontaneous tooth pain at night for 7 weeks. Objective: Exam shows generalized plaque accumulation. Radiographs reviewed. Assessment: S02.5 Fracture of tooth (tra…	[{'mention': 'cracked tooth line on tooth #13', 'icd10': {'code': 'S02.5', 'term': 'Fracture of tooth (traumatic)'}, 'snodent': {'code': 'SND-FRX-015', 'term': 'Cracked tooth'}, 'tooth_number': 13}, {'mention': 'periodontal pockets around tooth #17', 'icd10': {'code': 'K05.3', 'term': 'Chronic periodontitis'}, 'snodent': {'code': 'SND-PER-010', 'term': 'Generalized chronic periodontitis'}, 'tooth…	[{'code': 'CDT-D7140', 'term': 'Extraction, erupted tooth or exposed root', 'entity': 'extraction'}, {'code': 'CDT-D4341', 'term': 'Scaling and root planing, 4+ teeth per quadrant', 'entity': 'srp'}]
DENT-00362	2024/10/4	female	38	['poor oral hygiene', 'pregnant (2nd trimester)', 'smoker']	amoxicillin	Date: 2024-10-04 Patient: Jamie Jones, 38-year-old female. Chief Complaint: sensitivity to cold. History: Risk factors include poor oral hygiene. Allergies: amoxicillin. Subjective: Reports sensitivity to cold for 6 weeks. Objective: Exam shows generalized plaque accumulation. Radiographs reviewed. Assessment: S02.5 Fracture of tooth (traumatic). SNODENT (seeded concepts): SND-FRX-015 Cracked too…	[{'mention': 'cracked tooth line on tooth #19', 'icd10': {'code': 'S02.5', 'term': 'Fracture of tooth (traumatic)'}, 'snodent': {'code': 'SND-FRX-015', 'term': 'Cracked tooth'}, 'tooth_number': 19}]	[{'code': 'CDT-D2740', 'term': 'Crown, porcelain/ceramic', 'entity': 'crown'}]
DENT-00363	2023/1/16	male	76	['regular flossing']	latex	Date: 2023-01-16 Patient: Cameron Jackson, 76-year-old male. Chief Complaint: gingival bleeding while brushing. History: Risk factors include regular flossing. Allergies: latex. Subjective: Reports gingival bleeding while brushing for 1 weeks. Objective: Exam shows localized gingival inflammation. Radiographs reviewed. Assessment: K05.3 Chronic periodontitis; K04.7 Periapical abscess without sinu…	[{'mention': 'periodontal pockets around tooth #29', 'icd10': {'code': 'K05.3', 'term': 'Chronic periodontitis'}, 'snodent': {'code': 'SND-PER-010', 'term': 'Generalized chronic periodontitis'}, 'tooth_number': 29}, {'mention': 'periapical swelling adjacent to tooth #6', 'icd10': {'code': 'K04.7', 'term': 'Periapical abscess without sinus'}, 'snodent': {'code': 'SND-ABS-021', 'term': 'Acute peria…	[{'code': 'CDT-D4341', 'term': 'Scaling and root planing, 4+ teeth per quadrant', 'entity': 'srp'}, {'code': 'CDT-D3310', 'term': 'Root canal therapy, anterior tooth', 'entity': 'rct'}, {'code': 'CDT-D2740', 'term': 'Crown, porcelain/ceramic', 'entity': 'crown'}]
DENT-00364	2022/7/18	male	46	['GERD']	none	Date: 2022-07-18 Patient: Morgan Smith, 46-year-old male. Chief Complaint: gingival bleeding while brushing. History: Risk factors include GERD. Allergies: none. Subjective: Reports gingival bleeding while brushing for 11 weeks. Objective: Exam shows furcation involvement class II on #30. Radiographs reviewed. Assessment: S02.5 Fracture of tooth (traumatic); K05.1 Gingivitis. SNODENT (seeded conc…	[{'mention': 'cracked tooth line on tooth #32', 'icd10': {'code': 'S02.5', 'term': 'Fracture of tooth (traumatic)'}, 'snodent': {'code': 'SND-FRX-015', 'term': 'Cracked tooth'}, 'tooth_number': 32}, {'mention': 'gingival erythema and bleeding on probing', 'icd10': {'code': 'K05.1', 'term': 'Gingivitis'}, 'snodent': {'code': 'SND-GIN-003', 'term': 'Plaque-induced gingivitis'}, 'tooth_number': 22}]	[{'code': 'CDT-D7140', 'term': 'Extraction, erupted tooth or exposed root', 'entity': 'extraction'}, {'code': 'CDT-D4341', 'term': 'Scaling and root planing, 4+ teeth per quadrant', 'entity': 'srp'}]
DENT-00365	2022/10/12	female	24	['regular flossing']	none	Date: 2022-10-12 Patient: Jordan Anderson, 24-year-old female. Chief Complaint: sensitivity to cold. History: Risk factors include regular flossing. Allergies: none. Subjective: Reports sensitivity to cold for 4 weeks. Objective: Exam shows calculus deposits on lower anteriors. Radiographs reviewed. Assessment: K05.1 Gingivitis. SNODENT (seeded concepts): SND-GIN-003 Plaque-induced gingivitis. Pl…	[{'mention': 'gingival erythema and bleeding on probing', 'icd10': {'code': 'K05.1', 'term': 'Gingivitis'}, 'snodent': {'code': 'SND-GIN-003', 'term': 'Plaque-induced gingivitis'}, 'tooth_number': 24}]	[{'code': 'CDT-D1110', 'term': 'Adult prophylaxis (cleaning)', 'entity': 'prophy'}]
DENT-00366	2024/3/30	female	17	['xerostomia', 'regular flossing', 'type 2 diabetes']	none	Date: 2024-03-30 Patient: Sam Smith, 17-year-old female. Chief Complaint: thermal sensitivity improving. History: Risk factors include xerostomia, regular flossing, type 2 diabetes. Allergies: none. Subjective: Reports thermal sensitivity improving for 10 weeks. Objective: Exam shows generalized plaque accumulation. Radiographs reviewed. Assessment: Z01.20 Dental examination without abnormal find…	[{'mention': 'routine exam and prophylaxis with no significant findings', 'icd10': {'code': 'Z01.20', 'term': 'Dental examination without abnormal findings'}, 'snodent': {'code': 'SND-EXM-000', 'term': 'Routine dental exam and prophylaxis'}, 'tooth_number': 25}]	[{'code': 'CDT-D4341', 'term': 'Scaling and root planing, 4+ teeth per quadrant', 'entity': 'srp'}]
DENT-00367	2024/9/14	female	82	['non-smoker', 'regular flossing']	penicillin	Date: 2024-09-14 Patient: Peyton Williams, 82-year-old female. Chief Complaint: metallic taste and gum soreness. History: Risk factors include non-smoker. Allergies: penicillin. Subjective: Reports metallic taste and gum soreness for 6 weeks. Objective: Exam shows furcation involvement class II on #30. Radiographs reviewed. Assessment: K05.3 Chronic periodontitis. SNODENT (seeded concepts): SND-P…	[{'mention': 'periodontal pockets around tooth #6', 'icd10': {'code': 'K05.3', 'term': 'Chronic periodontitis'}, 'snodent': {'code': 'SND-PER-010', 'term': 'Generalized chronic periodontitis'}, 'tooth_number': 6}]	[{'code': 'CDT-D4341', 'term': 'Scaling and root planing, 4+ teeth per quadrant', 'entity': 'srp'}]
DENT-00368	2023/4/4	male	29	['GERD', 'regular flossing', 'former smoker']	chlorhexidine	Date: 2023-04-04 Patient: Dakota Jackson, 29-year-old male. Chief Complaint: thermal sensitivity improving. History: Risk factors include GERD, regular flossing. Allergies: chlorhexidine. Subjective: Reports thermal sensitivity improving for 4 weeks. Objective: Exam shows calculus deposits on lower anteriors. Radiographs reviewed. Assessment: K08.4 Partial loss of teeth, unspecified cause. SNODEN…	[{'mention': 'finding related to tooth #25', 'icd10': {'code': 'K08.4', 'term': 'Partial loss of teeth, unspecified cause'}, 'snodent': None, 'tooth_number': 25}]	[{'code': 'CDT-D7140', 'term': 'Extraction, erupted tooth or exposed root', 'entity': 'extraction'}]
DENT-00369	2025/3/19	male	23	['high sugar diet', 'type 2 diabetes']	penicillin	Date: 2025-03-19 Patient: Reese Williams, 23-year-old male. Chief Complaint: bad breath reported by spouse. History: Risk factors include high sugar diet. Allergies: penicillin. Subjective: Reports bad breath reported by spouse for 7 weeks. Objective: Exam shows probing depths 4-6 mm in posterior quadrants. Radiographs reviewed. Assessment: S02.5 Fracture of tooth (traumatic); K05.1 Gingivitis. S…	[{'mention': 'cracked tooth line on tooth #20', 'icd10': {'code': 'S02.5', 'term': 'Fracture of tooth (traumatic)'}, 'snodent': {'code': 'SND-FRX-015', 'term': 'Cracked tooth'}, 'tooth_number': 20}, {'mention': 'gingival erythema and bleeding on probing', 'icd10': {'code': 'K05.1', 'term': 'Gingivitis'}, 'snodent': {'code': 'SND-GIN-003', 'term': 'Plaque-induced gingivitis'}, 'tooth_number': 28}]	[{'code': 'CDT-D2740', 'term': 'Crown, porcelain/ceramic', 'entity': 'crown'}, {'code': 'CDT-D4341', 'term': 'Scaling and root planing, 4+ teeth per quadrant', 'entity': 'srp'}]
DENT-00370	2022/10/29	male	49	['regular flossing']	none	Date: 2022-10-29 Patient: Hayden Martinez, 49-year-old male. Chief Complaint: thermal sensitivity improving. History: Risk factors include regular flossing. Allergies: none. Subjective: Reports thermal sensitivity improving for 10 weeks. Objective: Exam shows radiolucency at apex suggestive of periapical pathology. Radiographs reviewed. Assessment: K02.9 Dental caries, unspecified. SNODENT (seede…	[{'mention': 'lingual caries on tooth #20 (upper right)', 'icd10': {'code': 'K02.9', 'term': 'Dental caries, unspecified'}, 'snodent': {'code': 'SND-CAR-002', 'term': 'Pit and fissure caries'}, 'tooth_number': 20}]	[{'code': 'CDT-D2392', 'term': 'Composite resin, 2 surfaces posterior', 'entity': 'restoration'}]
DENT-00371	2023/3/8	female	60	['xerostomia']	amoxicillin	Date: 2023-03-08 Patient: Cameron Jackson, 60-year-old female. Chief Complaint: gingival bleeding while brushing. History: Risk factors include xerostomia. Allergies: amoxicillin. Subjective: Reports gingival bleeding while brushing for 12 weeks. Objective: Exam shows localized gingival inflammation. Radiographs reviewed. Assessment: K04.7 Periapical abscess without sinus; S02.5 Fracture of tooth…	[{'mention': 'periapical swelling adjacent to tooth #20', 'icd10': {'code': 'K04.7', 'term': 'Periapical abscess without sinus'}, 'snodent': {'code': 'SND-ABS-021', 'term': 'Acute periapical abscess'}, 'tooth_number': 20}, {'mention': 'cracked tooth line on tooth #26', 'icd10': {'code': 'S02.5', 'term': 'Fracture of tooth (traumatic)'}, 'snodent': {'code': 'SND-FRX-015', 'term': 'Cracked tooth'},…	[{'code': 'CDT-D3310', 'term': 'Root canal therapy, anterior tooth', 'entity': 'rct'}, {'code': 'CDT-D7140', 'term': 'Extraction, erupted tooth or exposed root', 'entity': 'extraction'}, {'code': 'CDT-D4341', 'term': 'Scaling and root planing, 4+ teeth per quadrant', 'entity': 'srp'}]
DENT-00372	2024/6/23	male	50	['GERD', 'non-smoker']	amoxicillin	Date: 2024-06-23 Patient: Casey Martinez, 50-year-old male. Chief Complaint: fractured cusp after biting hard candy. History: Risk factors include GERD, non-smoker. Allergies: amoxicillin. Subjective: Reports fractured cusp after biting hard candy for 3 weeks. Objective: Exam shows radiolucency at apex suggestive of periapical pathology. Radiographs reviewed. Assessment: K05.3 Chronic periodontit…	[{'mention': 'periodontal pockets around tooth #1', 'icd10': {'code': 'K05.3', 'term': 'Chronic periodontitis'}, 'snodent': {'code': 'SND-PER-010', 'term': 'Generalized chronic periodontitis'}, 'tooth_number': 1}, {'mention': 'irreversible pulpitis suspected on tooth #25', 'icd10': {'code': 'K04.0', 'term': 'Pulpitis'}, 'snodent': {'code': 'SND-PUL-020', 'term': 'Symptomatic irreversible pulpitis…	[{'code': 'CDT-D4341', 'term': 'Scaling and root planing, 4+ teeth per quadrant', 'entity': 'srp'}, {'code': 'CDT-D3310', 'term': 'Root canal therapy, anterior tooth', 'entity': 'rct'}, {'code': 'CDT-D2740', 'term': 'Crown, porcelain/ceramic', 'entity': 'crown'}]
DENT-00373	2023/5/9	male	63	['smoker']	penicillin	Date: 2023-05-09 Patient: Sam Taylor, 63-year-old male. Chief Complaint: food packing between teeth. History: Risk factors include smoker. Allergies: penicillin. Subjective: Reports food packing between teeth for 6 weeks. Objective: Exam shows mobility grade I on lower incisors. Radiographs reviewed. Assessment: K04.7 Periapical abscess without sinus. SNODENT (seeded concepts): SND-ABS-021 Acute …	[{'mention': 'periapical swelling adjacent to tooth #6', 'icd10': {'code': 'K04.7', 'term': 'Periapical abscess without sinus'}, 'snodent': {'code': 'SND-ABS-021', 'term': 'Acute periapical abscess'}, 'tooth_number': 6}]	[{'code': 'CDT-D3330', 'term': 'Root canal therapy, molar tooth', 'entity': 'rct'}]
DENT-00374	2023/7/15	female	77	['smoker']	none	Date: 2023-07-15 Patient: Taylor Brown, 77-year-old female. Chief Complaint: spontaneous tooth pain at night. History: Risk factors include smoker. Allergies: none. Subjective: Reports spontaneous tooth pain at night for 2 weeks. Objective: Exam shows calculus deposits on lower anteriors. Radiographs reviewed. Assessment: Z01.20 Dental examination without abnormal findings. SNODENT (seeded concep…	[{'mention': 'routine exam and prophylaxis with no significant findings', 'icd10': {'code': 'Z01.20', 'term': 'Dental examination without abnormal findings'}, 'snodent': {'code': 'SND-EXM-000', 'term': 'Routine dental exam and prophylaxis'}, 'tooth_number': 20}]	[{'code': 'CDT-D4341', 'term': 'Scaling and root planing, 4+ teeth per quadrant', 'entity': 'srp'}]
DENT-00375	2025/9/10	female	20	['high sugar diet', 'bruxism', 'former smoker']	latex	Date: 2025-09-10 Patient: Alex Thomas, 20-year-old female. Chief Complaint: spontaneous tooth pain at night. History: Risk factors include high sugar diet. Allergies: latex. Subjective: Reports spontaneous tooth pain at night for 2 weeks. Objective: Exam shows probing depths 4-6 mm in posterior quadrants. Radiographs reviewed. Assessment: K04.7 Periapical abscess without sinus; K02.9 Dental carie…	[{'mention': 'periapical swelling adjacent to tooth #21', 'icd10': {'code': 'K04.7', 'term': 'Periapical abscess without sinus'}, 'snodent': {'code': 'SND-ABS-021', 'term': 'Acute periapical abscess'}, 'tooth_number': 21}, {'mention': 'incisal caries on tooth #14 (upper left)', 'icd10': {'code': 'K02.9', 'term': 'Dental caries, unspecified'}, 'snodent': {'code': 'SND-CAR-001', 'term': 'Dental car…	[{'code': 'CDT-D3310', 'term': 'Root canal therapy, anterior tooth', 'entity': 'rct'}, {'code': 'CDT-D2392', 'term': 'Composite resin, 2 surfaces posterior', 'entity': 'restoration'}]
DENT-00376	2024/11/29	female	12	['pregnant (2nd trimester)']	none	Date: 2024-11-29 Patient: Jamie Miller, 12-year-old female. Chief Complaint: intermittent swelling near the molar. History: Risk factors include pregnant (2nd trimester). Allergies: none. Subjective: Reports intermittent swelling near the molar for 1 weeks. Objective: Exam shows furcation involvement class II on #30. Radiographs reviewed. Assessment: Z01.20 Dental examination without abnormal fin…	[{'mention': 'routine exam and prophylaxis with no significant findings', 'icd10': {'code': 'Z01.20', 'term': 'Dental examination without abnormal findings'}, 'snodent': {'code': 'SND-EXM-000', 'term': 'Routine dental exam and prophylaxis'}, 'tooth_number': 23}]	[{'code': 'CDT-D4341', 'term': 'Scaling and root planing, 4+ teeth per quadrant', 'entity': 'srp'}]
DENT-00377	2022/9/21	male	29	['bruxism', 'type 2 diabetes', 'xerostomia']	NSAIDs	Date: 2022-09-21 Patient: Casey Wilson, 29-year-old male. Chief Complaint: thermal sensitivity improving. History: Risk factors include bruxism, type 2 diabetes. Allergies: NSAIDs. Subjective: Reports thermal sensitivity improving for 2 weeks. Objective: Exam shows no caries or periodontal pockets; routine prophylaxis performed. Radiographs reviewed. Assessment: K05.1 Gingivitis. SNODENT (seeded …	[{'mention': 'gingival erythema and bleeding on probing', 'icd10': {'code': 'K05.1', 'term': 'Gingivitis'}, 'snodent': {'code': 'SND-GIN-003', 'term': 'Plaque-induced gingivitis'}, 'tooth_number': 25}]	[{'code': 'CDT-D1110', 'term': 'Adult prophylaxis (cleaning)', 'entity': 'prophy'}]
DENT-00378	2024/5/9	male	46	['GERD', 'type 2 diabetes', 'xerostomia']	amoxicillin	Date: 2024-05-09 Patient: Casey Davis, 46-year-old male. Chief Complaint: pain on chewing. History: Risk factors include GERD. Allergies: amoxicillin. Subjective: Reports pain on chewing for 2 weeks. Objective: Exam shows vertical fracture line noted under transillumination. Radiographs reviewed. Assessment: S02.5 Fracture of tooth (traumatic); K05.3 Chronic periodontitis; K02.9 Dental caries, un…	[{'mention': 'cracked tooth line on tooth #5', 'icd10': {'code': 'S02.5', 'term': 'Fracture of tooth (traumatic)'}, 'snodent': {'code': 'SND-FRX-015', 'term': 'Cracked tooth'}, 'tooth_number': 5}, {'mention': 'periodontal pockets around tooth #27', 'icd10': {'code': 'K05.3', 'term': 'Chronic periodontitis'}, 'snodent': {'code': 'SND-PER-010', 'term': 'Generalized chronic periodontitis'}, 'tooth_n…	[{'code': 'CDT-D2740', 'term': 'Crown, porcelain/ceramic', 'entity': 'crown'}, {'code': 'CDT-D4341', 'term': 'Scaling and root planing, 4+ teeth per quadrant', 'entity': 'srp'}, {'code': 'CDT-D2392', 'term': 'Composite resin, 2 surfaces posterior', 'entity': 'restoration'}]
DENT-00379	2024/12/19	male	79	['pregnant (2nd trimester)', 'high sugar diet', 'regular flossing']	penicillin	Date: 2024-12-19 Patient: Morgan Brown, 79-year-old male. Chief Complaint: bad breath reported by spouse. History: Risk factors include pregnant (2nd trimester), high sugar diet. Allergies: penicillin. Subjective: Reports bad breath reported by spouse for 1 weeks. Objective: Exam shows calculus deposits on lower anteriors. Radiographs reviewed. Assessment: K05.1 Gingivitis; Z01.20 Dental examinat…	[{'mention': 'gingival erythema and bleeding on probing', 'icd10': {'code': 'K05.1', 'term': 'Gingivitis'}, 'snodent': {'code': 'SND-GIN-003', 'term': 'Plaque-induced gingivitis'}, 'tooth_number': 4}, {'mention': 'routine exam and prophylaxis with no significant findings', 'icd10': {'code': 'Z01.20', 'term': 'Dental examination without abnormal findings'}, 'snodent': {'code': 'SND-EXM-000', 'term…	[{'code': 'CDT-D1110', 'term': 'Adult prophylaxis (cleaning)', 'entity': 'prophy'}, {'code': 'CDT-D4341', 'term': 'Scaling and root planing, 4+ teeth per quadrant', 'entity': 'srp'}]
DENT-00380	2025/5/31	female	84	['pregnant (2nd trimester)', 'smoker', 'xerostomia']	latex	Date: 2025-05-31 Patient: Casey Jones, 84-year-old female. Chief Complaint: food packing between teeth. History: Risk factors include pregnant (2nd trimester), smoker. Allergies: latex. Subjective: Reports food packing between teeth for 9 weeks. Objective: Exam shows mobility grade I on lower incisors. Radiographs reviewed. Assessment: K08.4 Partial loss of teeth, unspecified cause. SNODENT (seed…	[{'mention': 'finding related to tooth #30', 'icd10': {'code': 'K08.4', 'term': 'Partial loss of teeth, unspecified cause'}, 'snodent': None, 'tooth_number': 30}]	[{'code': 'CDT-D3330', 'term': 'Root canal therapy, molar tooth', 'entity': 'rct'}]
DENT-00381	2022/6/7	female	52	['GERD']	penicillin	Date: 2022-06-07 Patient: Taylor Wilson, 52-year-old female. Chief Complaint: gingival bleeding while brushing. History: Risk factors include GERD. Allergies: penicillin. Subjective: Reports gingival bleeding while brushing for 11 weeks. Objective: Exam shows generalized plaque accumulation. Radiographs reviewed. Assessment: K02.9 Dental caries, unspecified. SNODENT (seeded concepts): SND-CAR-001…	[{'mention': 'lingual caries on tooth #19 (lower right)', 'icd10': {'code': 'K02.9', 'term': 'Dental caries, unspecified'}, 'snodent': {'code': 'SND-CAR-001', 'term': 'Dental caries on smooth surface'}, 'tooth_number': 19}]	[{'code': 'CDT-D2140', 'term': 'Amalgam restoration, 1 surface posterior', 'entity': 'restoration'}]
DENT-00382	2022/1/15	male	63	['high sugar diet']	latex	Date: 2022-01-15 Patient: Peyton Jackson, 63-year-old male. Chief Complaint: food packing between teeth. History: Risk factors include high sugar diet. Allergies: latex. Subjective: Reports food packing between teeth for 6 weeks. Objective: Exam shows furcation involvement class II on #30. Radiographs reviewed. Assessment: K05.3 Chronic periodontitis; K08.4 Partial loss of teeth, unspecified caus…	[{'mention': 'periodontal pockets around tooth #29', 'icd10': {'code': 'K05.3', 'term': 'Chronic periodontitis'}, 'snodent': {'code': 'SND-PER-010', 'term': 'Generalized chronic periodontitis'}, 'tooth_number': 29}, {'mention': 'finding related to tooth #12', 'icd10': {'code': 'K08.4', 'term': 'Partial loss of teeth, unspecified cause'}, 'snodent': None, 'tooth_number': 12}]	[{'code': 'CDT-D4341', 'term': 'Scaling and root planing, 4+ teeth per quadrant', 'entity': 'srp'}]
DENT-00383	2023/8/18	female	26	['GERD', 'type 2 diabetes']	penicillin	Date: 2023-08-18 Patient: Kendall Miller, 26-year-old female. Chief Complaint: intermittent swelling near the molar. History: Risk factors include GERD, type 2 diabetes. Allergies: penicillin. Subjective: Reports intermittent swelling near the molar for 10 weeks. Objective: Exam shows mobility grade I on lower incisors. Radiographs reviewed. Assessment: K05.3 Chronic periodontitis. SNODENT (seede…	[{'mention': 'periodontal pockets around tooth #26', 'icd10': {'code': 'K05.3', 'term': 'Chronic periodontitis'}, 'snodent': {'code': 'SND-PER-010', 'term': 'Generalized chronic periodontitis'}, 'tooth_number': 26}]	[{'code': 'CDT-D4341', 'term': 'Scaling and root planing, 4+ teeth per quadrant', 'entity': 'srp'}]
DENT-00384	2023/1/17	female	50	['former smoker', 'smoker']	chlorhexidine	Date: 2023-01-17 Patient: Alex Moore, 50-year-old female. Chief Complaint: food packing between teeth. History: Risk factors include former smoker. Allergies: chlorhexidine. Subjective: Reports food packing between teeth for 8 weeks. Objective: Exam shows vertical fracture line noted under transillumination. Radiographs reviewed. Assessment: S02.5 Fracture of tooth (traumatic). SNODENT (seeded co…	[{'mention': 'cracked tooth line on tooth #13', 'icd10': {'code': 'S02.5', 'term': 'Fracture of tooth (traumatic)'}, 'snodent': {'code': 'SND-FRX-015', 'term': 'Cracked tooth'}, 'tooth_number': 13}]	[{'code': 'CDT-D7140', 'term': 'Extraction, erupted tooth or exposed root', 'entity': 'extraction'}]
DENT-00385	2023/1/9	female	62	['pregnant (2nd trimester)', 'xerostomia']	none	Date: 2023-01-09 Patient: Dakota Garcia, 62-year-old female. Chief Complaint: no current complaints; routine check-up. History: Risk factors include pregnant (2nd trimester). Allergies: none. Subjective: Reports no current complaints; routine check-up for 6 weeks. Objective: Exam shows radiolucency at apex suggestive of periapical pathology. Radiographs reviewed. Assessment: Z01.20 Dental examina…	[{'mention': 'routine exam and prophylaxis with no significant findings', 'icd10': {'code': 'Z01.20', 'term': 'Dental examination without abnormal findings'}, 'snodent': {'code': 'SND-EXM-000', 'term': 'Routine dental exam and prophylaxis'}, 'tooth_number': 11}]	[{'code': 'CDT-D1110', 'term': 'Adult prophylaxis (cleaning)', 'entity': 'prophy'}]
DENT-00386	2023/2/12	male	62	['xerostomia', 'smoker']	amoxicillin	Date: 2023-02-12 Patient: Reese Johnson, 62-year-old male. Chief Complaint: fractured cusp after biting hard candy. History: Risk factors include xerostomia. Allergies: amoxicillin. Subjective: Reports fractured cusp after biting hard candy for 2 weeks. Objective: Exam shows radiolucency at apex suggestive of periapical pathology. Radiographs reviewed. Assessment: Z01.20 Dental examination withou…	[{'mention': 'routine exam and prophylaxis with no significant findings', 'icd10': {'code': 'Z01.20', 'term': 'Dental examination without abnormal findings'}, 'snodent': {'code': 'SND-EXM-000', 'term': 'Routine dental exam and prophylaxis'}, 'tooth_number': 9}]	[{'code': 'CDT-D1110', 'term': 'Adult prophylaxis (cleaning)', 'entity': 'prophy'}]
DENT-00387	2024/5/29	male	42	['GERD']	chlorhexidine	Date: 2024-05-29 Patient: Casey Anderson, 42-year-old male. Chief Complaint: thermal sensitivity improving. History: Risk factors include GERD. Allergies: chlorhexidine. Subjective: Reports thermal sensitivity improving for 3 weeks. Objective: Exam shows localized gingival inflammation. Radiographs reviewed. Assessment: K05.1 Gingivitis. SNODENT (seeded concepts): SND-GIN-003 Plaque-induced gingi…	[{'mention': 'gingival erythema and bleeding on probing', 'icd10': {'code': 'K05.1', 'term': 'Gingivitis'}, 'snodent': {'code': 'SND-GIN-003', 'term': 'Plaque-induced gingivitis'}, 'tooth_number': 32}]	[{'code': 'CDT-D4341', 'term': 'Scaling and root planing, 4+ teeth per quadrant', 'entity': 'srp'}]
DENT-00388	2024/10/25	female	43	['poor oral hygiene', 'type 2 diabetes', 'regular flossing']	penicillin	Date: 2024-10-25 Patient: Dakota Brown, 43-year-old female. Chief Complaint: thermal sensitivity improving. History: Risk factors include poor oral hygiene. Allergies: penicillin. Subjective: Reports thermal sensitivity improving for 3 weeks. Objective: Exam shows probing depths 4-6 mm in posterior quadrants. Radiographs reviewed. Assessment: K04.7 Periapical abscess without sinus. SNODENT (seede…	[{'mention': 'periapical swelling adjacent to tooth #8', 'icd10': {'code': 'K04.7', 'term': 'Periapical abscess without sinus'}, 'snodent': {'code': 'SND-ABS-021', 'term': 'Acute periapical abscess'}, 'tooth_number': 8}]	[{'code': 'CDT-D3310', 'term': 'Root canal therapy, anterior tooth', 'entity': 'rct'}, {'code': 'CDT-D2740', 'term': 'Crown, porcelain/ceramic', 'entity': 'crown'}]
DENT-00389	2023/3/31	male	60	['bruxism', 'pregnant (2nd trimester)']	latex	Date: 2023-03-31 Patient: Cameron Williams, 60-year-old male. Chief Complaint: bad breath reported by spouse. History: Risk factors include bruxism, pregnant (2nd trimester). Allergies: latex. Subjective: Reports bad breath reported by spouse for 6 weeks. Objective: Exam shows no caries or periodontal pockets; routine prophylaxis performed. Radiographs reviewed. Assessment: S02.5 Fracture of toot…	[{'mention': 'cracked tooth line on tooth #20', 'icd10': {'code': 'S02.5', 'term': 'Fracture of tooth (traumatic)'}, 'snodent': {'code': 'SND-FRX-015', 'term': 'Cracked tooth'}, 'tooth_number': 20}]	[{'code': 'CDT-D7140', 'term': 'Extraction, erupted tooth or exposed root', 'entity': 'extraction'}]
DENT-00390	2023/3/11	male	12	['GERD']	chlorhexidine	Date: 2023-03-11 Patient: Jordan Miller, 12-year-old male. Chief Complaint: intermittent swelling near the molar. History: Risk factors include GERD. Allergies: chlorhexidine. Subjective: Reports intermittent swelling near the molar for 2 weeks. Objective: Exam shows mobility grade I on lower incisors. Radiographs reviewed. Assessment: K04.0 Pulpitis. SNODENT (seeded concepts): SND-PUL-020 Sympto…	[{'mention': 'irreversible pulpitis suspected on tooth #12', 'icd10': {'code': 'K04.0', 'term': 'Pulpitis'}, 'snodent': {'code': 'SND-PUL-020', 'term': 'Symptomatic irreversible pulpitis'}, 'tooth_number': 12}]	[{'code': 'CDT-D3320', 'term': 'Root canal therapy, premolar tooth', 'entity': 'rct'}, {'code': 'CDT-D2740', 'term': 'Crown, porcelain/ceramic', 'entity': 'crown'}]
DENT-00391	2025/8/24	female	58	['high sugar diet', 'bruxism', 'xerostomia']	latex	Date: 2025-08-24 Patient: Casey Martinez, 58-year-old female. Chief Complaint: intermittent swelling near the molar. History: Risk factors include high sugar diet, bruxism. Allergies: latex. Subjective: Reports intermittent swelling near the molar for 4 weeks. Objective: Exam shows occlusal caries visible on explorer. Radiographs reviewed. Assessment: K04.0 Pulpitis; K02.9 Dental caries, unspecif…	[{'mention': 'irreversible pulpitis suspected on tooth #8', 'icd10': {'code': 'K04.0', 'term': 'Pulpitis'}, 'snodent': {'code': 'SND-PUL-020', 'term': 'Symptomatic irreversible pulpitis'}, 'tooth_number': 8}, {'mention': 'occlusal caries on tooth #29 (upper right)', 'icd10': {'code': 'K02.9', 'term': 'Dental caries, unspecified'}, 'snodent': {'code': 'SND-CAR-001', 'term': 'Dental caries on smoot…	[{'code': 'CDT-D3330', 'term': 'Root canal therapy, molar tooth', 'entity': 'rct'}, {'code': 'CDT-D2392', 'term': 'Composite resin, 2 surfaces posterior', 'entity': 'restoration'}, {'code': 'CDT-D2740', 'term': 'Crown, porcelain/ceramic', 'entity': 'crown'}]
DENT-00392	2024/7/7	male	65	['pregnant (2nd trimester)', 'bruxism', 'xerostomia']	chlorhexidine	Date: 2024-07-07 Patient: Jordan Jones, 65-year-old male. Chief Complaint: metallic taste and gum soreness. History: Risk factors include pregnant (2nd trimester), bruxism. Allergies: chlorhexidine. Subjective: Reports metallic taste and gum soreness for 7 weeks. Objective: Exam shows generalized plaque accumulation. Radiographs reviewed. Assessment: K04.0 Pulpitis; K05.3 Chronic periodontitis; S…	[{'mention': 'irreversible pulpitis suspected on tooth #11', 'icd10': {'code': 'K04.0', 'term': 'Pulpitis'}, 'snodent': {'code': 'SND-PUL-020', 'term': 'Symptomatic irreversible pulpitis'}, 'tooth_number': 11}, {'mention': 'periodontal pockets around tooth #19', 'icd10': {'code': 'K05.3', 'term': 'Chronic periodontitis'}, 'snodent': {'code': 'SND-PER-010', 'term': 'Generalized chronic periodontit…	[{'code': 'CDT-D3310', 'term': 'Root canal therapy, anterior tooth', 'entity': 'rct'}, {'code': 'CDT-D4341', 'term': 'Scaling and root planing, 4+ teeth per quadrant', 'entity': 'srp'}, {'code': 'CDT-D7140', 'term': 'Extraction, erupted tooth or exposed root', 'entity': 'extraction'}]
DENT-00393	2023/9/14	male	87	['smoker', 'bruxism', 'regular flossing']	NSAIDs	Date: 2023-09-14 Patient: Alex Miller, 87-year-old male. Chief Complaint: gingival bleeding while brushing. History: Risk factors include smoker. Allergies: NSAIDs. Subjective: Reports gingival bleeding while brushing for 11 weeks. Objective: Exam shows radiolucency at apex suggestive of periapical pathology. Radiographs reviewed. Assessment: K04.0 Pulpitis; Z01.20 Dental examination without abno…	[{'mention': 'irreversible pulpitis suspected on tooth #3', 'icd10': {'code': 'K04.0', 'term': 'Pulpitis'}, 'snodent': {'code': 'SND-PUL-020', 'term': 'Symptomatic irreversible pulpitis'}, 'tooth_number': 3}, {'mention': 'routine exam and prophylaxis with no significant findings', 'icd10': {'code': 'Z01.20', 'term': 'Dental examination without abnormal findings'}, 'snodent': {'code': 'SND-EXM-000…	[{'code': 'CDT-D3320', 'term': 'Root canal therapy, premolar tooth', 'entity': 'rct'}, {'code': 'CDT-D4341', 'term': 'Scaling and root planing, 4+ teeth per quadrant', 'entity': 'srp'}, {'code': 'CDT-D2740', 'term': 'Crown, porcelain/ceramic', 'entity': 'crown'}]
DENT-00394	2022/10/1	female	59	['former smoker', 'bruxism']	NSAIDs	Date: 2022-10-01 Patient: Morgan Smith, 59-year-old female. Chief Complaint: food packing between teeth. History: Risk factors include former smoker, bruxism. Allergies: NSAIDs. Subjective: Reports food packing between teeth for 1 weeks. Objective: Exam shows calculus deposits on lower anteriors. Radiographs reviewed. Assessment: K02.9 Dental caries, unspecified. SNODENT (seeded concepts): SND-CA…	[{'mention': 'mesial caries on tooth #23 (lower left)', 'icd10': {'code': 'K02.9', 'term': 'Dental caries, unspecified'}, 'snodent': {'code': 'SND-CAR-001', 'term': 'Dental caries on smooth surface'}, 'tooth_number': 23}]	[{'code': 'CDT-D2140', 'term': 'Amalgam restoration, 1 surface posterior', 'entity': 'restoration'}]
DENT-00395	2023/10/27	female	82	['regular flossing']	latex	Date: 2023-10-27 Patient: Morgan Thomas, 82-year-old female. Chief Complaint: intermittent swelling near the molar. History: Risk factors include regular flossing. Allergies: latex. Subjective: Reports intermittent swelling near the molar for 4 weeks. Objective: Exam shows occlusal caries visible on explorer. Radiographs reviewed. Assessment: S02.5 Fracture of tooth (traumatic); K04.0 Pulpitis. S…	[{'mention': 'cracked tooth line on tooth #15', 'icd10': {'code': 'S02.5', 'term': 'Fracture of tooth (traumatic)'}, 'snodent': {'code': 'SND-FRX-015', 'term': 'Cracked tooth'}, 'tooth_number': 15}, {'mention': 'irreversible pulpitis suspected on tooth #10', 'icd10': {'code': 'K04.0', 'term': 'Pulpitis'}, 'snodent': {'code': 'SND-PUL-020', 'term': 'Symptomatic irreversible pulpitis'}, 'tooth_numb…	[{'code': 'CDT-D7140', 'term': 'Extraction, erupted tooth or exposed root', 'entity': 'extraction'}, {'code': 'CDT-D3310', 'term': 'Root canal therapy, anterior tooth', 'entity': 'rct'}]
DENT-00396	2022/5/23	female	32	['poor oral hygiene']	latex	Date: 2022-05-23 Patient: Reese Smith, 32-year-old female. Chief Complaint: pain on chewing. History: Risk factors include poor oral hygiene. Allergies: latex. Subjective: Reports pain on chewing for 2 weeks. Objective: Exam shows generalized plaque accumulation. Radiographs reviewed. Assessment: Z01.20 Dental examination without abnormal findings. SNODENT (seeded concepts): SND-EXM-000 Routine d…	[{'mention': 'routine exam and prophylaxis with no significant findings', 'icd10': {'code': 'Z01.20', 'term': 'Dental examination without abnormal findings'}, 'snodent': {'code': 'SND-EXM-000', 'term': 'Routine dental exam and prophylaxis'}, 'tooth_number': 7}]	[{'code': 'CDT-D4341', 'term': 'Scaling and root planing, 4+ teeth per quadrant', 'entity': 'srp'}]
DENT-00397	2022/10/20	male	28	['former smoker']	NSAIDs	Date: 2022-10-20 Patient: Morgan Smith, 28-year-old male. Chief Complaint: metallic taste and gum soreness. History: Risk factors include former smoker. Allergies: NSAIDs. Subjective: Reports metallic taste and gum soreness for 8 weeks. Objective: Exam shows calculus deposits on lower anteriors. Radiographs reviewed. Assessment: K02.9 Dental caries, unspecified. SNODENT (seeded concepts): SND-CAR…	[{'mention': 'incisal caries on tooth #22 (upper right)', 'icd10': {'code': 'K02.9', 'term': 'Dental caries, unspecified'}, 'snodent': {'code': 'SND-CAR-001', 'term': 'Dental caries on smooth surface'}, 'tooth_number': 22}]	[{'code': 'CDT-D2140', 'term': 'Amalgam restoration, 1 surface posterior', 'entity': 'restoration'}]
DENT-00398	2025/7/9	male	43	['bruxism']	NSAIDs	Date: 2025-07-09 Patient: Sam Jackson, 43-year-old male. Chief Complaint: no current complaints; routine check-up. History: Risk factors include bruxism. Allergies: NSAIDs. Subjective: Reports no current complaints; routine check-up for 4 weeks. Objective: Exam shows generalized plaque accumulation. Radiographs reviewed. Assessment: K02.9 Dental caries, unspecified. SNODENT (seeded concepts): SND…	[{'mention': 'occlusal caries on tooth #19 (lower right)', 'icd10': {'code': 'K02.9', 'term': 'Dental caries, unspecified'}, 'snodent': {'code': 'SND-CAR-001', 'term': 'Dental caries on smooth surface'}, 'tooth_number': 19}]	[{'code': 'CDT-D2140', 'term': 'Amalgam restoration, 1 surface posterior', 'entity': 'restoration'}]
DENT-00399	2022/8/19	female	48	['GERD']	none	Date: 2022-08-19 Patient: Kendall Jones, 48-year-old female. Chief Complaint: fractured cusp after biting hard candy. History: Risk factors include GERD. Allergies: none. Subjective: Reports fractured cusp after biting hard candy for 5 weeks. Objective: Exam shows probing depths 4-6 mm in posterior quadrants. Radiographs reviewed. Assessment: K05.3 Chronic periodontitis; K02.9 Dental caries, unsp…	[{'mention': 'periodontal pockets around tooth #5', 'icd10': {'code': 'K05.3', 'term': 'Chronic periodontitis'}, 'snodent': {'code': 'SND-PER-010', 'term': 'Generalized chronic periodontitis'}, 'tooth_number': 5}, {'mention': 'occlusal caries on tooth #24 (upper right)', 'icd10': {'code': 'K02.9', 'term': 'Dental caries, unspecified'}, 'snodent': {'code': 'SND-CAR-001', 'term': 'Dental caries on …	[{'code': 'CDT-D4341', 'term': 'Scaling and root planing, 4+ teeth per quadrant', 'entity': 'srp'}, {'code': 'CDT-D2392', 'term': 'Composite resin, 2 surfaces posterior', 'entity': 'restoration'}, {'code': 'CDT-D3320', 'term': 'Root canal therapy, premolar tooth', 'entity': 'rct'}]
DENT-00400	2023/10/18	female	45	['former smoker', 'smoker', 'non-smoker']	amoxicillin	Date: 2023-10-18 Patient: Dakota Jackson, 45-year-old female. Chief Complaint: pain on chewing. History: Risk factors include former smoker. Allergies: amoxicillin. Subjective: Reports pain on chewing for 2 weeks. Objective: Exam shows no caries or periodontal pockets; routine prophylaxis performed. Radiographs reviewed. Assessment: Z01.20 Dental examination without abnormal findings. SNODENT (se…	[{'mention': 'routine exam and prophylaxis with no significant findings', 'icd10': {'code': 'Z01.20', 'term': 'Dental examination without abnormal findings'}, 'snodent': {'code': 'SND-EXM-000', 'term': 'Routine dental exam and prophylaxis'}, 'tooth_number': 8}]	[{'code': 'CDT-D1110', 'term': 'Adult prophylaxis (cleaning)', 'entity': 'prophy'}]
DENT-00401	2022/10/11	female	75	['regular flossing', 'poor oral hygiene']	chlorhexidine	Date: 2022-10-11 Patient: Kendall Anderson, 75-year-old female. Chief Complaint: metallic taste and gum soreness. History: Risk factors include regular flossing, poor oral hygiene. Allergies: chlorhexidine. Subjective: Reports metallic taste and gum soreness for 10 weeks. Objective: Exam shows occlusal caries visible on explorer. Radiographs reviewed. Assessment: Z01.20 Dental examination without…	[{'mention': 'routine exam and prophylaxis with no significant findings', 'icd10': {'code': 'Z01.20', 'term': 'Dental examination without abnormal findings'}, 'snodent': {'code': 'SND-EXM-000', 'term': 'Routine dental exam and prophylaxis'}, 'tooth_number': 15}]	[{'code': 'CDT-D1110', 'term': 'Adult prophylaxis (cleaning)', 'entity': 'prophy'}]
DENT-00402	2022/10/1	male	38	['xerostomia']	none	Date: 2022-10-01 Patient: Avery Anderson, 38-year-old male. Chief Complaint: spontaneous tooth pain at night. History: Risk factors include xerostomia. Allergies: none. Subjective: Reports spontaneous tooth pain at night for 6 weeks. Objective: Exam shows localized gingival inflammation. Radiographs reviewed. Assessment: K08.4 Partial loss of teeth, unspecified cause; S02.5 Fracture of tooth (tra…	[{'mention': 'finding related to tooth #19', 'icd10': {'code': 'K08.4', 'term': 'Partial loss of teeth, unspecified cause'}, 'snodent': None, 'tooth_number': 19}, {'mention': 'cracked tooth line on tooth #16', 'icd10': {'code': 'S02.5', 'term': 'Fracture of tooth (traumatic)'}, 'snodent': {'code': 'SND-FRX-015', 'term': 'Cracked tooth'}, 'tooth_number': 16}, {'mention': 'irreversible pulpitis sus…	[{'code': 'CDT-D7140', 'term': 'Extraction, erupted tooth or exposed root', 'entity': 'extraction'}, {'code': 'CDT-D3330', 'term': 'Root canal therapy, molar tooth', 'entity': 'rct'}, {'code': 'CDT-D2740', 'term': 'Crown, porcelain/ceramic', 'entity': 'crown'}]
DENT-00403	2022/6/11	male	15	['xerostomia']	amoxicillin	Date: 2022-06-11 Patient: Taylor Jackson, 15-year-old male. Chief Complaint: gingival bleeding while brushing. History: Risk factors include xerostomia. Allergies: amoxicillin. Subjective: Reports gingival bleeding while brushing for 7 weeks. Objective: Exam shows generalized plaque accumulation. Radiographs reviewed. Assessment: S02.5 Fracture of tooth (traumatic). SNODENT (seeded concepts): SND…	[{'mention': 'cracked tooth line on tooth #12', 'icd10': {'code': 'S02.5', 'term': 'Fracture of tooth (traumatic)'}, 'snodent': {'code': 'SND-FRX-015', 'term': 'Cracked tooth'}, 'tooth_number': 12}]	[{'code': 'CDT-D7140', 'term': 'Extraction, erupted tooth or exposed root', 'entity': 'extraction'}]
DENT-00404	2025/5/22	male	31	['GERD']	none	Date: 2025-05-22 Patient: Alex Wilson, 31-year-old male. Chief Complaint: pain on chewing. History: Risk factors include GERD. Allergies: none. Subjective: Reports pain on chewing for 4 weeks. Objective: Exam shows furcation involvement class II on #30. Radiographs reviewed. Assessment: S02.5 Fracture of tooth (traumatic). SNODENT (seeded concepts): SND-FRX-015 Cracked tooth. Plan: fluoride varni…	[{'mention': 'cracked tooth line on tooth #30', 'icd10': {'code': 'S02.5', 'term': 'Fracture of tooth (traumatic)'}, 'snodent': {'code': 'SND-FRX-015', 'term': 'Cracked tooth'}, 'tooth_number': 30}]	[{'code': 'CDT-D7140', 'term': 'Extraction, erupted tooth or exposed root', 'entity': 'extraction'}]
DENT-00405	2024/3/14	male	39	['high sugar diet', 'smoker']	latex	Date: 2024-03-14 Patient: Taylor Thomas, 39-year-old male. Chief Complaint: pain on chewing. History: Risk factors include high sugar diet. Allergies: latex. Subjective: Reports pain on chewing for 2 weeks. Objective: Exam shows furcation involvement class II on #30. Radiographs reviewed. Assessment: K04.0 Pulpitis; S02.5 Fracture of tooth (traumatic). SNODENT (seeded concepts): SND-PUL-020 Sympt…	[{'mention': 'irreversible pulpitis suspected on tooth #31', 'icd10': {'code': 'K04.0', 'term': 'Pulpitis'}, 'snodent': {'code': 'SND-PUL-020', 'term': 'Symptomatic irreversible pulpitis'}, 'tooth_number': 31}, {'mention': 'cracked tooth line on tooth #11', 'icd10': {'code': 'S02.5', 'term': 'Fracture of tooth (traumatic)'}, 'snodent': {'code': 'SND-FRX-015', 'term': 'Cracked tooth'}, 'tooth_numb…	[{'code': 'CDT-D3330', 'term': 'Root canal therapy, molar tooth', 'entity': 'rct'}, {'code': 'CDT-D7140', 'term': 'Extraction, erupted tooth or exposed root', 'entity': 'extraction'}, {'code': 'CDT-D2740', 'term': 'Crown, porcelain/ceramic', 'entity': 'crown'}]
DENT-00406	2022/5/14	male	48	['bruxism']	penicillin	Date: 2022-05-14 Patient: Sam Smith, 48-year-old male. Chief Complaint: gingival bleeding while brushing. History: Risk factors include bruxism. Allergies: penicillin. Subjective: Reports gingival bleeding while brushing for 2 weeks. Objective: Exam shows calculus deposits on lower anteriors. Radiographs reviewed. Assessment: K05.1 Gingivitis. SNODENT (seeded concepts): SND-GIN-003 Plaque-induced…	[{'mention': 'gingival erythema and bleeding on probing', 'icd10': {'code': 'K05.1', 'term': 'Gingivitis'}, 'snodent': {'code': 'SND-GIN-003', 'term': 'Plaque-induced gingivitis'}, 'tooth_number': 13}]	[{'code': 'CDT-D4341', 'term': 'Scaling and root planing, 4+ teeth per quadrant', 'entity': 'srp'}]
DENT-00407	2024/1/1	male	52	['pregnant (2nd trimester)']	none	Date: 2024-01-01 Patient: Peyton Johnson, 52-year-old male. Chief Complaint: intermittent swelling near the molar. History: Risk factors include pregnant (2nd trimester). Allergies: none. Subjective: Reports intermittent swelling near the molar for 11 weeks. Objective: Exam shows no caries or periodontal pockets; routine prophylaxis performed. Radiographs reviewed. Assessment: K08.4 Partial loss …	[{'mention': 'finding related to tooth #26', 'icd10': {'code': 'K08.4', 'term': 'Partial loss of teeth, unspecified cause'}, 'snodent': None, 'tooth_number': 26}]	[{'code': 'CDT-D3310', 'term': 'Root canal therapy, anterior tooth', 'entity': 'rct'}]
DENT-00408	2023/8/18	male	87	['regular flossing', 'high sugar diet']	none	Date: 2023-08-18 Patient: Morgan Jones, 87-year-old male. Chief Complaint: pain on chewing. History: Risk factors include regular flossing, high sugar diet. Allergies: none. Subjective: Reports pain on chewing for 5 weeks. Objective: Exam shows probing depths 4-6 mm in posterior quadrants. Radiographs reviewed. Assessment: K04.0 Pulpitis; K08.4 Partial loss of teeth, unspecified cause. SNODENT (s…	[{'mention': 'irreversible pulpitis suspected on tooth #15', 'icd10': {'code': 'K04.0', 'term': 'Pulpitis'}, 'snodent': {'code': 'SND-PUL-020', 'term': 'Symptomatic irreversible pulpitis'}, 'tooth_number': 15}, {'mention': 'finding related to tooth #11', 'icd10': {'code': 'K08.4', 'term': 'Partial loss of teeth, unspecified cause'}, 'snodent': None, 'tooth_number': 11}]	[{'code': 'CDT-D3320', 'term': 'Root canal therapy, premolar tooth', 'entity': 'rct'}]
DENT-00409	2022/11/9	female	42	['high sugar diet']	penicillin	Date: 2022-11-09 Patient: Quinn Johnson, 42-year-old female. Chief Complaint: thermal sensitivity improving. History: Risk factors include high sugar diet. Allergies: penicillin. Subjective: Reports thermal sensitivity improving for 8 weeks. Objective: Exam shows mobility grade I on lower incisors. Radiographs reviewed. Assessment: K02.9 Dental caries, unspecified. SNODENT (seeded concepts): SND-…	[{'mention': 'lingual caries on tooth #20 (upper right)', 'icd10': {'code': 'K02.9', 'term': 'Dental caries, unspecified'}, 'snodent': {'code': 'SND-CAR-001', 'term': 'Dental caries on smooth surface'}, 'tooth_number': 20}]	[{'code': 'CDT-D2392', 'term': 'Composite resin, 2 surfaces posterior', 'entity': 'restoration'}]
DENT-00410	2023/1/2	female	85	['xerostomia', 'former smoker']	penicillin	Date: 2023-01-02 Patient: Riley Williams, 85-year-old female. Chief Complaint: fractured cusp after biting hard candy. History: Risk factors include xerostomia, former smoker. Allergies: penicillin. Subjective: Reports fractured cusp after biting hard candy for 7 weeks. Objective: Exam shows radiolucency at apex suggestive of periapical pathology. Radiographs reviewed. Assessment: K05.1 Gingiviti…	[{'mention': 'gingival erythema and bleeding on probing', 'icd10': {'code': 'K05.1', 'term': 'Gingivitis'}, 'snodent': {'code': 'SND-GIN-003', 'term': 'Plaque-induced gingivitis'}, 'tooth_number': 8}, {'mention': 'cracked tooth line on tooth #24', 'icd10': {'code': 'S02.5', 'term': 'Fracture of tooth (traumatic)'}, 'snodent': {'code': 'SND-FRX-015', 'term': 'Cracked tooth'}, 'tooth_number': 24}, …	[{'code': 'CDT-D1110', 'term': 'Adult prophylaxis (cleaning)', 'entity': 'prophy'}, {'code': 'CDT-D7140', 'term': 'Extraction, erupted tooth or exposed root', 'entity': 'extraction'}, {'code': 'CDT-D4341', 'term': 'Scaling and root planing, 4+ teeth per quadrant', 'entity': 'srp'}]
DENT-00411	2023/8/19	male	83	['non-smoker']	penicillin	Date: 2023-08-19 Patient: Jordan Johnson, 83-year-old male. Chief Complaint: food packing between teeth. History: Risk factors include non-smoker. Allergies: penicillin. Subjective: Reports food packing between teeth for 7 weeks. Objective: Exam shows probing depths 4-6 mm in posterior quadrants. Radiographs reviewed. Assessment: K04.0 Pulpitis; Z01.20 Dental examination without abnormal findings…	[{'mention': 'irreversible pulpitis suspected on tooth #30', 'icd10': {'code': 'K04.0', 'term': 'Pulpitis'}, 'snodent': {'code': 'SND-PUL-020', 'term': 'Symptomatic irreversible pulpitis'}, 'tooth_number': 30}, {'mention': 'routine exam and prophylaxis with no significant findings', 'icd10': {'code': 'Z01.20', 'term': 'Dental examination without abnormal findings'}, 'snodent': {'code': 'SND-EXM-0…	[{'code': 'CDT-D3310', 'term': 'Root canal therapy, anterior tooth', 'entity': 'rct'}, {'code': 'CDT-D4341', 'term': 'Scaling and root planing, 4+ teeth per quadrant', 'entity': 'srp'}, {'code': 'CDT-D2740', 'term': 'Crown, porcelain/ceramic', 'entity': 'crown'}]
DENT-00412	2023/7/25	female	55	['regular flossing', 'type 2 diabetes', 'GERD']	penicillin	Date: 2023-07-25 Patient: Sam Williams, 55-year-old female. Chief Complaint: fractured cusp after biting hard candy. History: Risk factors include regular flossing. Allergies: penicillin. Subjective: Reports fractured cusp after biting hard candy for 6 weeks. Objective: Exam shows localized gingival inflammation. Radiographs reviewed. Assessment: Z01.20 Dental examination without abnormal finding…	[{'mention': 'routine exam and prophylaxis with no significant findings', 'icd10': {'code': 'Z01.20', 'term': 'Dental examination without abnormal findings'}, 'snodent': {'code': 'SND-EXM-000', 'term': 'Routine dental exam and prophylaxis'}, 'tooth_number': 14}]	[{'code': 'CDT-D1110', 'term': 'Adult prophylaxis (cleaning)', 'entity': 'prophy'}]
DENT-00413	2022/10/18	male	66	['pregnant (2nd trimester)', 'non-smoker']	penicillin	Date: 2022-10-18 Patient: Jordan Davis, 66-year-old male. Chief Complaint: spontaneous tooth pain at night. History: Risk factors include pregnant (2nd trimester). Allergies: penicillin. Subjective: Reports spontaneous tooth pain at night for 1 weeks. Objective: Exam shows radiolucency at apex suggestive of periapical pathology. Radiographs reviewed. Assessment: K05.1 Gingivitis. SNODENT (seeded …	[{'mention': 'gingival erythema and bleeding on probing', 'icd10': {'code': 'K05.1', 'term': 'Gingivitis'}, 'snodent': {'code': 'SND-GIN-003', 'term': 'Plaque-induced gingivitis'}, 'tooth_number': 27}]	[{'code': 'CDT-D1110', 'term': 'Adult prophylaxis (cleaning)', 'entity': 'prophy'}]
DENT-00414	2024/6/13	male	56	['regular flossing', 'GERD']	amoxicillin	Date: 2024-06-13 Patient: Reese Miller, 56-year-old male. Chief Complaint: bad breath reported by spouse. History: Risk factors include regular flossing, GERD. Allergies: amoxicillin. Subjective: Reports bad breath reported by spouse for 12 weeks. Objective: Exam shows calculus deposits on lower anteriors. Radiographs reviewed. Assessment: K02.9 Dental caries, unspecified. SNODENT (seeded concept…	[{'mention': 'incisal caries on tooth #5 (upper left)', 'icd10': {'code': 'K02.9', 'term': 'Dental caries, unspecified'}, 'snodent': {'code': 'SND-CAR-001', 'term': 'Dental caries on smooth surface'}, 'tooth_number': 5}]	[{'code': 'CDT-D2392', 'term': 'Composite resin, 2 surfaces posterior', 'entity': 'restoration'}]
DENT-00415	2023/6/23	female	52	['GERD']	none	Date: 2023-06-23 Patient: Hayden Jones, 52-year-old female. Chief Complaint: no current complaints; routine check-up. History: Risk factors include GERD. Allergies: none. Subjective: Reports no current complaints; routine check-up for 1 weeks. Objective: Exam shows localized gingival inflammation. Radiographs reviewed. Assessment: K04.7 Periapical abscess without sinus; K08.4 Partial loss of teet…	[{'mention': 'periapical swelling adjacent to tooth #3', 'icd10': {'code': 'K04.7', 'term': 'Periapical abscess without sinus'}, 'snodent': {'code': 'SND-ABS-021', 'term': 'Acute periapical abscess'}, 'tooth_number': 3}, {'mention': 'finding related to tooth #27', 'icd10': {'code': 'K08.4', 'term': 'Partial loss of teeth, unspecified cause'}, 'snodent': None, 'tooth_number': 27}, {'mention': 'per…	[{'code': 'CDT-D3320', 'term': 'Root canal therapy, premolar tooth', 'entity': 'rct'}, {'code': 'CDT-D4341', 'term': 'Scaling and root planing, 4+ teeth per quadrant', 'entity': 'srp'}, {'code': 'CDT-D2740', 'term': 'Crown, porcelain/ceramic', 'entity': 'crown'}]
DENT-00416	2024/12/7	female	64	['xerostomia', 'GERD']	none	Date: 2024-12-07 Patient: Morgan Jackson, 64-year-old female. Chief Complaint: bad breath reported by spouse. History: Risk factors include xerostomia. Allergies: none. Subjective: Reports bad breath reported by spouse for 8 weeks. Objective: Exam shows generalized plaque accumulation. Radiographs reviewed. Assessment: Z01.20 Dental examination without abnormal findings; K05.3 Chronic periodontit…	[{'mention': 'routine exam and prophylaxis with no significant findings', 'icd10': {'code': 'Z01.20', 'term': 'Dental examination without abnormal findings'}, 'snodent': {'code': 'SND-EXM-000', 'term': 'Routine dental exam and prophylaxis'}, 'tooth_number': 11}, {'mention': 'periodontal pockets around tooth #19', 'icd10': {'code': 'K05.3', 'term': 'Chronic periodontitis'}, 'snodent': {'code': 'SN…	[{'code': 'CDT-D4341', 'term': 'Scaling and root planing, 4+ teeth per quadrant', 'entity': 'srp'}, {'code': 'CDT-D7140', 'term': 'Extraction, erupted tooth or exposed root', 'entity': 'extraction'}]
DENT-00417	2025/2/3	female	65	['type 2 diabetes']	none	Date: 2025-02-03 Patient: Hayden Johnson, 65-year-old female. Chief Complaint: food packing between teeth. History: Risk factors include type 2 diabetes. Allergies: none. Subjective: Reports food packing between teeth for 6 weeks. Objective: Exam shows generalized plaque accumulation. Radiographs reviewed. Assessment: Z01.20 Dental examination without abnormal findings. SNODENT (seeded concepts):…	[{'mention': 'routine exam and prophylaxis with no significant findings', 'icd10': {'code': 'Z01.20', 'term': 'Dental examination without abnormal findings'}, 'snodent': {'code': 'SND-EXM-000', 'term': 'Routine dental exam and prophylaxis'}, 'tooth_number': 23}]	[{'code': 'CDT-D1110', 'term': 'Adult prophylaxis (cleaning)', 'entity': 'prophy'}]
DENT-00418	2022/2/1	female	65	['type 2 diabetes', 'smoker', 'poor oral hygiene']	none	Date: 2022-02-01 Patient: Dakota Rodriguez, 65-year-old female. Chief Complaint: sensitivity to cold. History: Risk factors include type 2 diabetes, smoker, poor oral hygiene. Allergies: none. Subjective: Reports sensitivity to cold for 7 weeks. Objective: Exam shows probing depths 4-6 mm in posterior quadrants. Radiographs reviewed. Assessment: K08.4 Partial loss of teeth, unspecified cause; K04…	[{'mention': 'finding related to tooth #11', 'icd10': {'code': 'K08.4', 'term': 'Partial loss of teeth, unspecified cause'}, 'snodent': None, 'tooth_number': 11}, {'mention': 'periapical swelling adjacent to tooth #26', 'icd10': {'code': 'K04.7', 'term': 'Periapical abscess without sinus'}, 'snodent': {'code': 'SND-ABS-021', 'term': 'Acute periapical abscess'}, 'tooth_number': 26}]	[{'code': 'CDT-D3310', 'term': 'Root canal therapy, anterior tooth', 'entity': 'rct'}]
DENT-00419	2022/7/23	female	78	['poor oral hygiene']	latex	Date: 2022-07-23 Patient: Riley Thomas, 78-year-old female. Chief Complaint: pain on chewing. History: Risk factors include poor oral hygiene. Allergies: latex. Subjective: Reports pain on chewing for 1 weeks. Objective: Exam shows furcation involvement class II on #30. Radiographs reviewed. Assessment: S02.5 Fracture of tooth (traumatic). SNODENT (seeded concepts): SND-FRX-015 Cracked tooth. Pla…	[{'mention': 'cracked tooth line on tooth #11', 'icd10': {'code': 'S02.5', 'term': 'Fracture of tooth (traumatic)'}, 'snodent': {'code': 'SND-FRX-015', 'term': 'Cracked tooth'}, 'tooth_number': 11}]	[{'code': 'CDT-D2740', 'term': 'Crown, porcelain/ceramic', 'entity': 'crown'}]
DENT-00420	2025/7/23	male	85	['smoker', 'non-smoker']	none	Date: 2025-07-23 Patient: Casey Smith, 85-year-old male. Chief Complaint: metallic taste and gum soreness. History: Risk factors include smoker, non-smoker. Allergies: none. Subjective: Reports metallic taste and gum soreness for 11 weeks. Objective: Exam shows vertical fracture line noted under transillumination. Radiographs reviewed. Assessment: K05.3 Chronic periodontitis. SNODENT (seeded conc…	[{'mention': 'periodontal pockets around tooth #13', 'icd10': {'code': 'K05.3', 'term': 'Chronic periodontitis'}, 'snodent': {'code': 'SND-PER-010', 'term': 'Generalized chronic periodontitis'}, 'tooth_number': 13}]	[{'code': 'CDT-D4341', 'term': 'Scaling and root planing, 4+ teeth per quadrant', 'entity': 'srp'}]
DENT-00421	2022/10/18	male	26	['high sugar diet', 'former smoker']	penicillin	Date: 2022-10-18 Patient: Casey Smith, 26-year-old male. Chief Complaint: intermittent swelling near the molar. History: Risk factors include high sugar diet. Allergies: penicillin. Subjective: Reports intermittent swelling near the molar for 4 weeks. Objective: Exam shows radiolucency at apex suggestive of periapical pathology. Radiographs reviewed. Assessment: K04.0 Pulpitis; K02.9 Dental carie…	[{'mention': 'irreversible pulpitis suspected on tooth #24', 'icd10': {'code': 'K04.0', 'term': 'Pulpitis'}, 'snodent': {'code': 'SND-PUL-020', 'term': 'Symptomatic irreversible pulpitis'}, 'tooth_number': 24}, {'mention': 'occlusal caries on tooth #32 (lower right)', 'icd10': {'code': 'K02.9', 'term': 'Dental caries, unspecified'}, 'snodent': {'code': 'SND-CAR-001', 'term': 'Dental caries on smo…	[{'code': 'CDT-D3310', 'term': 'Root canal therapy, anterior tooth', 'entity': 'rct'}, {'code': 'CDT-D2392', 'term': 'Composite resin, 2 surfaces posterior', 'entity': 'restoration'}]
DENT-00422	2022/8/29	male	50	['non-smoker']	none	Date: 2022-08-29 Patient: Hayden Miller, 50-year-old male. Chief Complaint: bad breath reported by spouse. History: Risk factors include non-smoker. Allergies: none. Subjective: Reports bad breath reported by spouse for 1 weeks. Objective: Exam shows vertical fracture line noted under transillumination. Radiographs reviewed. Assessment: K02.9 Dental caries, unspecified. SNODENT (seeded concepts):…	[{'mention': 'occlusal caries on tooth #17 (upper left)', 'icd10': {'code': 'K02.9', 'term': 'Dental caries, unspecified'}, 'snodent': {'code': 'SND-CAR-001', 'term': 'Dental caries on smooth surface'}, 'tooth_number': 17}]	[{'code': 'CDT-D2140', 'term': 'Amalgam restoration, 1 surface posterior', 'entity': 'restoration'}]
DENT-00423	2022/10/11	female	26	['smoker']	chlorhexidine	Date: 2022-10-11 Patient: Casey Davis, 26-year-old female. Chief Complaint: gingival bleeding while brushing. History: Risk factors include smoker. Allergies: chlorhexidine. Subjective: Reports gingival bleeding while brushing for 5 weeks. Objective: Exam shows generalized plaque accumulation. Radiographs reviewed. Assessment: K04.7 Periapical abscess without sinus; Z01.20 Dental examination with…	[{'mention': 'periapical swelling adjacent to tooth #31', 'icd10': {'code': 'K04.7', 'term': 'Periapical abscess without sinus'}, 'snodent': {'code': 'SND-ABS-021', 'term': 'Acute periapical abscess'}, 'tooth_number': 31}, {'mention': 'routine exam and prophylaxis with no significant findings', 'icd10': {'code': 'Z01.20', 'term': 'Dental examination without abnormal findings'}, 'snodent': {'code'…	[{'code': 'CDT-D7140', 'term': 'Extraction, erupted tooth or exposed root', 'entity': 'extraction'}, {'code': 'CDT-D1110', 'term': 'Adult prophylaxis (cleaning)', 'entity': 'prophy'}]
DENT-00424	2024/6/6	male	86	['pregnant (2nd trimester)', 'non-smoker', 'type 2 diabetes']	none	Date: 2024-06-06 Patient: Dakota Thomas, 86-year-old male. Chief Complaint: fractured cusp after biting hard candy. History: Risk factors include pregnant (2nd trimester), non-smoker. Allergies: none. Subjective: Reports fractured cusp after biting hard candy for 3 weeks. Objective: Exam shows no caries or periodontal pockets; routine prophylaxis performed. Radiographs reviewed. Assessment: K05.1…	[{'mention': 'gingival erythema and bleeding on probing', 'icd10': {'code': 'K05.1', 'term': 'Gingivitis'}, 'snodent': {'code': 'SND-GIN-003', 'term': 'Plaque-induced gingivitis'}, 'tooth_number': 7}, {'mention': 'cracked tooth line on tooth #13', 'icd10': {'code': 'S02.5', 'term': 'Fracture of tooth (traumatic)'}, 'snodent': {'code': 'SND-FRX-015', 'term': 'Cracked tooth'}, 'tooth_number': 13}]	[{'code': 'CDT-D1110', 'term': 'Adult prophylaxis (cleaning)', 'entity': 'prophy'}, {'code': 'CDT-D2740', 'term': 'Crown, porcelain/ceramic', 'entity': 'crown'}]
DENT-00425	2023/10/23	female	62	['former smoker']	amoxicillin	Date: 2023-10-23 Patient: Quinn Wilson, 62-year-old female. Chief Complaint: food packing between teeth. History: Risk factors include former smoker. Allergies: amoxicillin. Subjective: Reports food packing between teeth for 12 weeks. Objective: Exam shows probing depths 4-6 mm in posterior quadrants. Radiographs reviewed. Assessment: K04.0 Pulpitis. SNODENT (seeded concepts): SND-PUL-020 Symptom…	[{'mention': 'irreversible pulpitis suspected on tooth #24', 'icd10': {'code': 'K04.0', 'term': 'Pulpitis'}, 'snodent': {'code': 'SND-PUL-020', 'term': 'Symptomatic irreversible pulpitis'}, 'tooth_number': 24}]	[{'code': 'CDT-D3320', 'term': 'Root canal therapy, premolar tooth', 'entity': 'rct'}, {'code': 'CDT-D2740', 'term': 'Crown, porcelain/ceramic', 'entity': 'crown'}]
DENT-00426	2024/12/15	female	41	['former smoker', 'poor oral hygiene', 'pregnant (2nd trimester)']	latex	Date: 2024-12-15 Patient: Cameron Moore, 41-year-old female. Chief Complaint: gingival bleeding while brushing. History: Risk factors include former smoker, poor oral hygiene. Allergies: latex. Subjective: Reports gingival bleeding while brushing for 2 weeks. Objective: Exam shows generalized plaque accumulation. Radiographs reviewed. Assessment: K04.0 Pulpitis; K05.1 Gingivitis. SNODENT (seeded …	[{'mention': 'irreversible pulpitis suspected on tooth #28', 'icd10': {'code': 'K04.0', 'term': 'Pulpitis'}, 'snodent': {'code': 'SND-PUL-020', 'term': 'Symptomatic irreversible pulpitis'}, 'tooth_number': 28}, {'mention': 'gingival erythema and bleeding on probing', 'icd10': {'code': 'K05.1', 'term': 'Gingivitis'}, 'snodent': {'code': 'SND-GIN-003', 'term': 'Plaque-induced gingivitis'}, 'tooth_n…	[{'code': 'CDT-D3320', 'term': 'Root canal therapy, premolar tooth', 'entity': 'rct'}, {'code': 'CDT-D4341', 'term': 'Scaling and root planing, 4+ teeth per quadrant', 'entity': 'srp'}]
DENT-00427	2025/8/11	male	85	['pregnant (2nd trimester)']	none	Date: 2025-08-11 Patient: Sam Thomas, 85-year-old male. Chief Complaint: thermal sensitivity improving. History: Risk factors include pregnant (2nd trimester). Allergies: none. Subjective: Reports thermal sensitivity improving for 7 weeks. Objective: Exam shows localized gingival inflammation. Radiographs reviewed. Assessment: K05.1 Gingivitis; K04.0 Pulpitis; K05.3 Chronic periodontitis. SNODENT…	[{'mention': 'gingival erythema and bleeding on probing', 'icd10': {'code': 'K05.1', 'term': 'Gingivitis'}, 'snodent': {'code': 'SND-GIN-003', 'term': 'Plaque-induced gingivitis'}, 'tooth_number': 3}, {'mention': 'irreversible pulpitis suspected on tooth #31', 'icd10': {'code': 'K04.0', 'term': 'Pulpitis'}, 'snodent': {'code': 'SND-PUL-020', 'term': 'Symptomatic irreversible pulpitis'}, 'tooth_nu…	[{'code': 'CDT-D1110', 'term': 'Adult prophylaxis (cleaning)', 'entity': 'prophy'}, {'code': 'CDT-D3310', 'term': 'Root canal therapy, anterior tooth', 'entity': 'rct'}, {'code': 'CDT-D4341', 'term': 'Scaling and root planing, 4+ teeth per quadrant', 'entity': 'srp'}]
DENT-00428	2022/1/22	female	25	['type 2 diabetes']	none	Date: 2022-01-22 Patient: Peyton Brown, 25-year-old female. Chief Complaint: pain on chewing. History: Risk factors include type 2 diabetes. Allergies: none. Subjective: Reports pain on chewing for 3 weeks. Objective: Exam shows generalized plaque accumulation. Radiographs reviewed. Assessment: S02.5 Fracture of tooth (traumatic); K04.0 Pulpitis; Z01.20 Dental examination without abnormal finding…	[{'mention': 'cracked tooth line on tooth #13', 'icd10': {'code': 'S02.5', 'term': 'Fracture of tooth (traumatic)'}, 'snodent': {'code': 'SND-FRX-015', 'term': 'Cracked tooth'}, 'tooth_number': 13}, {'mention': 'irreversible pulpitis suspected on tooth #4', 'icd10': {'code': 'K04.0', 'term': 'Pulpitis'}, 'snodent': {'code': 'SND-PUL-020', 'term': 'Symptomatic irreversible pulpitis'}, 'tooth_numbe…	[{'code': 'CDT-D7140', 'term': 'Extraction, erupted tooth or exposed root', 'entity': 'extraction'}, {'code': 'CDT-D3320', 'term': 'Root canal therapy, premolar tooth', 'entity': 'rct'}, {'code': 'CDT-D1110', 'term': 'Adult prophylaxis (cleaning)', 'entity': 'prophy'}]
DENT-00429	2025/3/29	female	69	['former smoker', 'bruxism', 'high sugar diet']	latex	Date: 2025-03-29 Patient: Sam Jones, 69-year-old female. Chief Complaint: fractured cusp after biting hard candy. History: Risk factors include former smoker, bruxism. Allergies: latex. Subjective: Reports fractured cusp after biting hard candy for 1 weeks. Objective: Exam shows mobility grade I on lower incisors. Radiographs reviewed. Assessment: K08.4 Partial loss of teeth, unspecified cause; S…	[{'mention': 'finding related to tooth #31', 'icd10': {'code': 'K08.4', 'term': 'Partial loss of teeth, unspecified cause'}, 'snodent': None, 'tooth_number': 31}, {'mention': 'cracked tooth line on tooth #19', 'icd10': {'code': 'S02.5', 'term': 'Fracture of tooth (traumatic)'}, 'snodent': {'code': 'SND-FRX-015', 'term': 'Cracked tooth'}, 'tooth_number': 19}, {'mention': 'routine exam and prophyla…	[{'code': 'CDT-D2740', 'term': 'Crown, porcelain/ceramic', 'entity': 'crown'}, {'code': 'CDT-D4341', 'term': 'Scaling and root planing, 4+ teeth per quadrant', 'entity': 'srp'}]
DENT-00430	2025/4/24	female	36	['former smoker', 'xerostomia']	latex	Date: 2025-04-24 Patient: Cameron Moore, 36-year-old female. Chief Complaint: no current complaints; routine check-up. History: Risk factors include former smoker, xerostomia. Allergies: latex. Subjective: Reports no current complaints; routine check-up for 10 weeks. Objective: Exam shows furcation involvement class II on #30. Radiographs reviewed. Assessment: K05.1 Gingivitis; K08.4 Partial loss…	[{'mention': 'gingival erythema and bleeding on probing', 'icd10': {'code': 'K05.1', 'term': 'Gingivitis'}, 'snodent': {'code': 'SND-GIN-003', 'term': 'Plaque-induced gingivitis'}, 'tooth_number': 10}, {'mention': 'finding related to tooth #9', 'icd10': {'code': 'K08.4', 'term': 'Partial loss of teeth, unspecified cause'}, 'snodent': None, 'tooth_number': 9}]	[{'code': 'CDT-D1110', 'term': 'Adult prophylaxis (cleaning)', 'entity': 'prophy'}]
DENT-00431	2022/10/29	male	47	['non-smoker', 'pregnant (2nd trimester)']	penicillin	Date: 2022-10-29 Patient: Kendall Davis, 47-year-old male. Chief Complaint: fractured cusp after biting hard candy. History: Risk factors include non-smoker, pregnant (2nd trimester). Allergies: penicillin. Subjective: Reports fractured cusp after biting hard candy for 7 weeks. Objective: Exam shows generalized plaque accumulation. Radiographs reviewed. Assessment: K05.3 Chronic periodontitis; K0…	[{'mention': 'periodontal pockets around tooth #12', 'icd10': {'code': 'K05.3', 'term': 'Chronic periodontitis'}, 'snodent': {'code': 'SND-PER-010', 'term': 'Generalized chronic periodontitis'}, 'tooth_number': 12}, {'mention': 'distal caries on tooth #29 (lower left)', 'icd10': {'code': 'K02.9', 'term': 'Dental caries, unspecified'}, 'snodent': {'code': 'SND-CAR-002', 'term': 'Pit and fissure ca…	[{'code': 'CDT-D4341', 'term': 'Scaling and root planing, 4+ teeth per quadrant', 'entity': 'srp'}, {'code': 'CDT-D2140', 'term': 'Amalgam restoration, 1 surface posterior', 'entity': 'restoration'}]
DENT-00432	2025/8/21	male	68	['xerostomia', 'former smoker']	none	Date: 2025-08-21 Patient: Quinn Martinez, 68-year-old male. Chief Complaint: food packing between teeth. History: Risk factors include xerostomia, former smoker. Allergies: none. Subjective: Reports food packing between teeth for 7 weeks. Objective: Exam shows no caries or periodontal pockets; routine prophylaxis performed. Radiographs reviewed. Assessment: K05.3 Chronic periodontitis. SNODENT (s…	[{'mention': 'periodontal pockets around tooth #12', 'icd10': {'code': 'K05.3', 'term': 'Chronic periodontitis'}, 'snodent': {'code': 'SND-PER-010', 'term': 'Generalized chronic periodontitis'}, 'tooth_number': 12}]	[{'code': 'CDT-D4341', 'term': 'Scaling and root planing, 4+ teeth per quadrant', 'entity': 'srp'}]
DENT-00433	2023/5/4	male	26	['smoker']	NSAIDs	Date: 2023-05-04 Patient: Avery Brown, 26-year-old male. Chief Complaint: spontaneous tooth pain at night. History: Risk factors include smoker. Allergies: NSAIDs. Subjective: Reports spontaneous tooth pain at night for 12 weeks. Objective: Exam shows furcation involvement class II on #30. Radiographs reviewed. Assessment: K05.3 Chronic periodontitis. SNODENT (seeded concepts): SND-PER-010 Genera…	[{'mention': 'periodontal pockets around tooth #26', 'icd10': {'code': 'K05.3', 'term': 'Chronic periodontitis'}, 'snodent': {'code': 'SND-PER-010', 'term': 'Generalized chronic periodontitis'}, 'tooth_number': 26}]	[{'code': 'CDT-D4341', 'term': 'Scaling and root planing, 4+ teeth per quadrant', 'entity': 'srp'}]
DENT-00434	2023/1/15	female	48	['high sugar diet', 'pregnant (2nd trimester)', 'smoker']	penicillin	Date: 2023-01-15 Patient: Riley Davis, 48-year-old female. Chief Complaint: no current complaints; routine check-up. History: Risk factors include high sugar diet. Allergies: penicillin. Subjective: Reports no current complaints; routine check-up for 6 weeks. Objective: Exam shows calculus deposits on lower anteriors. Radiographs reviewed. Assessment: K05.1 Gingivitis. SNODENT (seeded concepts): …	[{'mention': 'gingival erythema and bleeding on probing', 'icd10': {'code': 'K05.1', 'term': 'Gingivitis'}, 'snodent': {'code': 'SND-GIN-003', 'term': 'Plaque-induced gingivitis'}, 'tooth_number': 11}]	[{'code': 'CDT-D4341', 'term': 'Scaling and root planing, 4+ teeth per quadrant', 'entity': 'srp'}]
DENT-00435	2022/12/16	female	14	['pregnant (2nd trimester)']	penicillin	Date: 2022-12-16 Patient: Peyton Taylor, 14-year-old female. Chief Complaint: metallic taste and gum soreness. History: Risk factors include pregnant (2nd trimester). Allergies: penicillin. Subjective: Reports metallic taste and gum soreness for 2 weeks. Objective: Exam shows localized gingival inflammation. Radiographs reviewed. Assessment: Z01.20 Dental examination without abnormal findings; K0…	[{'mention': 'routine exam and prophylaxis with no significant findings', 'icd10': {'code': 'Z01.20', 'term': 'Dental examination without abnormal findings'}, 'snodent': {'code': 'SND-EXM-000', 'term': 'Routine dental exam and prophylaxis'}, 'tooth_number': 32}, {'mention': 'gingival erythema and bleeding on probing', 'icd10': {'code': 'K05.1', 'term': 'Gingivitis'}, 'snodent': {'code': 'SND-GIN-…	[{'code': 'CDT-D4341', 'term': 'Scaling and root planing, 4+ teeth per quadrant', 'entity': 'srp'}]
DENT-00436	2024/7/28	female	56	['pregnant (2nd trimester)', 'regular flossing', 'GERD']	chlorhexidine	Date: 2024-07-28 Patient: Sam Moore, 56-year-old female. Chief Complaint: sensitivity to cold. History: Risk factors include pregnant (2nd trimester), regular flossing, GERD. Allergies: chlorhexidine. Subjective: Reports sensitivity to cold for 11 weeks. Objective: Exam shows vertical fracture line noted under transillumination. Radiographs reviewed. Assessment: K08.4 Partial loss of teeth, unspe…	[{'mention': 'finding related to tooth #31', 'icd10': {'code': 'K08.4', 'term': 'Partial loss of teeth, unspecified cause'}, 'snodent': None, 'tooth_number': 31}]	[{'code': 'CDT-D7140', 'term': 'Extraction, erupted tooth or exposed root', 'entity': 'extraction'}]
DENT-00437	2024/1/7	female	75	['type 2 diabetes']	none	Date: 2024-01-07 Patient: Avery Jones, 75-year-old female. Chief Complaint: gingival bleeding while brushing. History: Risk factors include type 2 diabetes. Allergies: none. Subjective: Reports gingival bleeding while brushing for 11 weeks. Objective: Exam shows generalized plaque accumulation. Radiographs reviewed. Assessment: S02.5 Fracture of tooth (traumatic). SNODENT (seeded concepts): SND-F…	[{'mention': 'cracked tooth line on tooth #18', 'icd10': {'code': 'S02.5', 'term': 'Fracture of tooth (traumatic)'}, 'snodent': {'code': 'SND-FRX-015', 'term': 'Cracked tooth'}, 'tooth_number': 18}]	[{'code': 'CDT-D2740', 'term': 'Crown, porcelain/ceramic', 'entity': 'crown'}]
DENT-00438	2025/6/8	female	36	['high sugar diet']	chlorhexidine	Date: 2025-06-08 Patient: Quinn Rodriguez, 36-year-old female. Chief Complaint: spontaneous tooth pain at night. History: Risk factors include high sugar diet. Allergies: chlorhexidine. Subjective: Reports spontaneous tooth pain at night for 3 weeks. Objective: Exam shows no caries or periodontal pockets; routine prophylaxis performed. Radiographs reviewed. Assessment: K08.4 Partial loss of teeth…	[{'mention': 'finding related to tooth #8', 'icd10': {'code': 'K08.4', 'term': 'Partial loss of teeth, unspecified cause'}, 'snodent': None, 'tooth_number': 8}, {'mention': 'periapical swelling adjacent to tooth #30', 'icd10': {'code': 'K04.7', 'term': 'Periapical abscess without sinus'}, 'snodent': {'code': 'SND-ABS-021', 'term': 'Acute periapical abscess'}, 'tooth_number': 30}]	[{'code': 'CDT-D3330', 'term': 'Root canal therapy, molar tooth', 'entity': 'rct'}]
DENT-00439	2025/4/29	male	70	['type 2 diabetes']	NSAIDs	Date: 2025-04-29 Patient: Taylor Wilson, 70-year-old male. Chief Complaint: spontaneous tooth pain at night. History: Risk factors include type 2 diabetes. Allergies: NSAIDs. Subjective: Reports spontaneous tooth pain at night for 3 weeks. Objective: Exam shows localized gingival inflammation. Radiographs reviewed. Assessment: K02.9 Dental caries, unspecified. SNODENT (seeded concepts): SND-CAR-0…	[{'mention': 'incisal caries on tooth #23 (upper right)', 'icd10': {'code': 'K02.9', 'term': 'Dental caries, unspecified'}, 'snodent': {'code': 'SND-CAR-002', 'term': 'Pit and fissure caries'}, 'tooth_number': 23}]	[{'code': 'CDT-D2140', 'term': 'Amalgam restoration, 1 surface posterior', 'entity': 'restoration'}]
DENT-00440	2023/3/25	female	30	['type 2 diabetes', 'poor oral hygiene', 'former smoker']	NSAIDs	Date: 2023-03-25 Patient: Casey Williams, 30-year-old female. Chief Complaint: sensitivity to cold. History: Risk factors include type 2 diabetes, poor oral hygiene, former smoker. Allergies: NSAIDs. Subjective: Reports sensitivity to cold for 4 weeks. Objective: Exam shows mobility grade I on lower incisors. Radiographs reviewed. Assessment: K05.3 Chronic periodontitis; S02.5 Fracture of tooth (…	[{'mention': 'periodontal pockets around tooth #28', 'icd10': {'code': 'K05.3', 'term': 'Chronic periodontitis'}, 'snodent': {'code': 'SND-PER-010', 'term': 'Generalized chronic periodontitis'}, 'tooth_number': 28}, {'mention': 'cracked tooth line on tooth #20', 'icd10': {'code': 'S02.5', 'term': 'Fracture of tooth (traumatic)'}, 'snodent': {'code': 'SND-FRX-015', 'term': 'Cracked tooth'}, 'tooth…	[{'code': 'CDT-D4341', 'term': 'Scaling and root planing, 4+ teeth per quadrant', 'entity': 'srp'}, {'code': 'CDT-D2740', 'term': 'Crown, porcelain/ceramic', 'entity': 'crown'}]
DENT-00441	2024/2/9	female	22	['high sugar diet', 'regular flossing']	amoxicillin	Date: 2024-02-09 Patient: Cameron Wilson, 22-year-old female. Chief Complaint: food packing between teeth. History: Risk factors include high sugar diet, regular flossing. Allergies: amoxicillin. Subjective: Reports food packing between teeth for 7 weeks. Objective: Exam shows generalized plaque accumulation. Radiographs reviewed. Assessment: Z01.20 Dental examination without abnormal findings. S…	[{'mention': 'routine exam and prophylaxis with no significant findings', 'icd10': {'code': 'Z01.20', 'term': 'Dental examination without abnormal findings'}, 'snodent': {'code': 'SND-EXM-000', 'term': 'Routine dental exam and prophylaxis'}, 'tooth_number': 23}]	[{'code': 'CDT-D1110', 'term': 'Adult prophylaxis (cleaning)', 'entity': 'prophy'}]
[truncated: 9,559 more rows]
